# Supplementary material for: Suppression of Aedes aegypti by the sterile insect technique on Captiva Island, Florida, USA from 2020 to 2022
Source: PLoS Negl Trop Dis. 2025 Jul 11;19(7):e0013256. doi: 10.1371/journal.pntd.0013256 (PMC12310038; doi:10.1371/journal.pntd.0013256)
Supplement: S2 Data — (XLSX) [file pntd.0013256.s009.xlsx]

## Sheet: release_data
year_week	facet_year	facet_week	total_release	phase	released_ha	date
2020.24	2020	24	92563	phase1	1469.25	2020-06-15
2020.24	2020	24	92563	phase1	1469.25	2020-06-15
2020.25	2020	25	95626	phase1	1517.87	2020-06-22
2020.25	2020	25	95626	phase1	1517.87	2020-06-22
2020.26	2020	26	88023	phase1	1397.19	2020-06-29
2020.26	2020	26	88023	phase1	1397.19	2020-06-29
2020.27	2020	27	95449	phase1	1515.06	2020-07-06
2020.27	2020	27	95449	phase1	1515.06	2020-07-06
2020.28	2020	28	107633	phase1	1708.46	2020-07-13
2020.28	2020	28	107633	phase1	1708.46	2020-07-13
2020.29	2020	29	93287	phase1	1480.75	2020-07-20
2020.29	2020	29	93287	phase1	1480.75	2020-07-20
2020.3	2020	30	103432	phase1	1641.78	2020-07-27
2020.3	2020	30	103432	phase1	1641.78	2020-07-27
2020.31	2020	31	108317	phase1	1719.32	2020-08-03
2020.31	2020	31	108317	phase1	1719.32	2020-08-03
2020.32	2020	32	103069	phase1	1636.02	2020-08-10
2020.32	2020	32	103069	phase1	1636.02	2020-08-10
2020.33	2020	33	101298	phase1	1607.9	2020-08-17
2020.33	2020	33	101298	phase1	1607.9	2020-08-17
2020.34	2020	34	100992	phase1	1603.05	2020-08-24
2020.34	2020	34	100992	phase1	1603.05	2020-08-24
2020.35	2020	35	99910	phase1	1585.87	2020-08-31
2020.35	2020	35	99910	phase1	1585.87	2020-08-31
2020.36	2020	36	103283	phase1	1639.41	2020-09-07
2020.36	2020	36	103283	phase1	1639.41	2020-09-07
2020.37	2020	37	107485	phase1	1706.11	2020-09-14
2020.37	2020	37	107485	phase1	1706.11	2020-09-14
2020.38	2020	38	97594	phase1	1549.11	2020-09-21
2020.38	2020	38	97594	phase1	1549.11	2020-09-21
2020.39	2020	39	104160	phase1	1653.33	2020-09-28
2020.39	2020	39	104160	phase1	1653.33	2020-09-28
2020.4	2020	40	107463	phase1	1705.76	2020-10-05
2020.4	2020	40	107463	phase1	1705.76	2020-10-05
2020.41	2020	41	117206	phase1	1860.41	2020-10-12
2020.41	2020	41	117206	phase1	1860.41	2020-10-12
2020.42	2020	42	124054	phase1	1969.11	2020-10-19
2020.42	2020	42	124054	phase1	1969.11	2020-10-19
2020.43	2020	43	117963	phase1	1872.43	2020-10-26
2020.43	2020	43	117963	phase1	1872.43	2020-10-26
2020.44	2020	44	91380	phase1	1450.48	2020-11-02
2020.44	2020	44	91380	phase1	1450.48	2020-11-02
2020.45	2020	45	106771	phase1	1694.78	2020-11-09
2020.45	2020	45	106771	phase1	1694.78	2020-11-09
2020.46	2020	46	88074	phase1	1398	2020-11-16
2020.46	2020	46	88074	phase1	1398	2020-11-16
2020.47	2020	47	133476	phase1	2118.67	2020-11-23
2020.47	2020	47	133476	phase1	2118.67	2020-11-23
2020.48	2020	48	114927	phase1	1824.24	2020-11-30
2020.48	2020	48	114927	phase1	1824.24	2020-11-30
2020.49	2020	49	139338	phase1	2211.71	2020-12-07
2020.49	2020	49	139338	phase1	2211.71	2020-12-07
2020.5	2020	50	114878	phase1	1823.46	2020-12-14
2020.5	2020	50	114878	phase1	1823.46	2020-12-14
2020.51	2020	51	122504	phase1	1944.51	2020-12-21
2020.51	2020	51	122504	phase1	1944.51	2020-12-21
2020.52	2020	52	115905	phase1	1839.76	2020-12-28
2020.52	2020	52	115905	phase1	1839.76	2020-12-28
2021.1	2021	1	107541	phase1	1707	2021-01-04
2021.1	2021	1	107541	phase1	1707	2021-01-04
2021.1	2021	10	155567	phase1	2469.32	2021-03-08
2021.1	2021	10	155567	phase1	2469.32	2021-03-08
2021.11	2021	11	121079	phase1	1921.89	2021-03-15
2021.11	2021	11	121079	phase1	1921.89	2021-03-15
2021.12	2021	12	92582	phase1	1469.56	2021-03-22
2021.12	2021	12	92582	phase1	1469.56	2021-03-22
2021.13	2021	13	66101	phase1	1049.22	2021-03-29
2021.13	2021	13	66101	phase1	1049.22	2021-03-29
2021.14	2021	14	143027	phase1	2270.27	2021-04-05
2021.14	2021	14	143027	phase1	2270.27	2021-04-05
2021.15	2021	15	183218	phase1	2908.22	2021-04-12
2021.15	2021	15	183218	phase1	2908.22	2021-04-12
2021.16	2021	16	173153	phase1	2748.46	2021-04-19
2021.16	2021	16	173153	phase1	2748.46	2021-04-19
2021.17	2021	17	188064	phase1	2985.14	2021-04-26
2021.17	2021	17	188064	phase1	2985.14	2021-04-26
2021.18	2021	18	196576	phase1	3120.25	2021-05-03
2021.18	2021	18	196576	phase1	3120.25	2021-05-03
2021.18	2021	18	196576	phase1	3120.25	2021-05-03
2021.19	2021	19	201742	phase1	3202.25	2021-05-10
2021.19	2021	19	201742	phase1	3202.25	2021-05-10
2021.19	2021	19	201742	phase1	3202.25	2021-05-10
2021.19	2021	19	201742	phase1	3202.25	2021-05-10
2021.19	2021	19	201742	phase1	3202.25	2021-05-10
2021.2	2021	2	128836	phase1	2045.02	2021-01-11
2021.2	2021	2	128836	phase1	2045.02	2021-01-11
2021.2	2021	20	223222	phase1	3543.21	2021-05-17
2021.2	2021	20	223222	phase1	3543.21	2021-05-17
2021.2	2021	20	223222	phase1	3543.21	2021-05-17
2021.21	2021	21	294767	phase2	2504.39	2021-05-24
2021.21	2021	21	294767	phase1	4678.84	2021-05-24
2021.21	2021	21	294767	phase1	4678.84	2021-05-24
2021.21	2021	21	294767	phase1	4678.84	2021-05-24
2021.21	2021	21	294767	phase2	2504.39	2021-05-24
2021.22	2021	22	185488	phase2	1575.94	2021-05-31
2021.22	2021	22	185488	phase1	2944.25	2021-05-31
2021.22	2021	22	185488	phase2	1575.94	2021-05-31
2021.22	2021	22	185488	phase1	2944.25	2021-05-31
2021.22	2021	22	185488	phase1	2944.25	2021-05-31
2021.23	2021	23	243284	phase1	3861.65	2021-06-07
2021.23	2021	23	243284	phase2	2066.98	2021-06-07
2021.23	2021	23	243284	phase1	3861.65	2021-06-07
2021.23	2021	23	243284	phase1	3861.65	2021-06-07
2021.23	2021	23	243284	phase1	3861.65	2021-06-07
2021.24	2021	24	229440	phase1	3641.9	2021-06-14
2021.24	2021	24	229440	phase1	3641.9	2021-06-14
2021.24	2021	24	229440	phase1	3641.9	2021-06-14
2021.24	2021	24	229440	phase2	1949.36	2021-06-14
2021.25	2021	25	248298	phase1	3941.24	2021-06-21
2021.25	2021	25	248298	phase2	2109.58	2021-06-21
2021.25	2021	25	248298	phase2	2109.58	2021-06-21
2021.25	2021	25	248298	phase1	3941.24	2021-06-21
2021.26	2021	26	212887	phase1	3379.16	2021-06-28
2021.26	2021	26	212887	phase1	3379.16	2021-06-28
2021.26	2021	26	212887	phase1	3379.16	2021-06-28
2021.26	2021	26	212887	phase2	1808.73	2021-06-28
2021.27	2021	27	201275	phase1	3194.84	2021-07-05
2021.27	2021	27	201275	phase1	3194.84	2021-07-05
2021.27	2021	27	201275	phase2	1710.07	2021-07-05
2021.27	2021	27	201275	phase2	1710.07	2021-07-05
2021.28	2021	28	306204	phase2	2601.56	2021-07-12
2021.28	2021	28	306204	phase2	2601.56	2021-07-12
2021.28	2021	28	306204	phase1	4860.38	2021-07-12
2021.28	2021	28	306204	phase1	4860.38	2021-07-12
2021.28	2021	28	306204	phase2	2601.56	2021-07-12
2021.29	2021	29	293648	phase2	2494.89	2021-07-19
2021.29	2021	29	293648	phase1	4661.08	2021-07-19
2021.29	2021	29	293648	phase2	2494.89	2021-07-19
2021.29	2021	29	293648	phase1	4661.08	2021-07-19
2021.3	2021	3	103669	phase1	1645.54	2021-01-18
2021.3	2021	3	103669	phase1	1645.54	2021-01-18
2021.3	2021	30	277718	phase1	4408.22	2021-07-26
2021.3	2021	30	277718	phase1	4408.22	2021-07-26
2021.3	2021	30	277718	phase1	4408.22	2021-07-26
2021.3	2021	30	277718	phase2	2359.54	2021-07-26
2021.31	2021	31	192991	phase1	3063.35	2021-08-02
2021.31	2021	31	192991	phase1	3063.35	2021-08-02
2021.31	2021	31	192991	phase1	3063.35	2021-08-02
2021.31	2021	31	192991	phase2	1639.69	2021-08-02
2021.32	2021	32	178721	phase1	2836.84	2021-08-09
2021.32	2021	32	178721	phase2	1518.45	2021-08-09
2021.32	2021	32	178721	phase1	2836.84	2021-08-09
2021.32	2021	32	178721	phase1	2836.84	2021-08-09
2021.33	2021	33	215382	phase1	3418.76	2021-08-16
2021.33	2021	33	215382	phase1	3418.76	2021-08-16
2021.33	2021	33	215382	phase2	1829.92	2021-08-16
2021.33	2021	33	215382	phase1	3418.76	2021-08-16
2021.34	2021	34	293152	phase2	2490.67	2021-08-23
2021.34	2021	34	293152	phase1	4653.21	2021-08-23
2021.34	2021	34	293152	phase1	4653.21	2021-08-23
2021.34	2021	34	293152	phase2	2490.67	2021-08-23
2021.34	2021	34	293152	phase2	2490.67	2021-08-23
2021.35	2021	35	282468	phase1	4483.62	2021-08-30
2021.35	2021	35	282468	phase1	4483.62	2021-08-30
2021.35	2021	35	282468	phase1	4483.62	2021-08-30
2021.35	2021	35	282468	phase2	2399.9	2021-08-30
2021.36	2021	36	281555	phase1	4469.13	2021-09-06
2021.36	2021	36	281555	phase2	2392.14	2021-09-06
2021.36	2021	36	281555	phase1	4469.13	2021-09-06
2021.37	2021	37	295579	phase2	2511.29	2021-09-13
2021.37	2021	37	295579	phase1	4691.73	2021-09-13
2021.37	2021	37	295579	phase2	2511.29	2021-09-13
2021.37	2021	37	295579	phase1	4691.73	2021-09-13
2021.38	2021	38	311612	phase2	2647.51	2021-09-20
2021.38	2021	38	311612	phase1	4946.22	2021-09-20
2021.38	2021	38	311612	phase1	4946.22	2021-09-20
2021.38	2021	38	311612	phase2	2647.51	2021-09-20
2021.39	2021	39	291714	phase1	4630.38	2021-09-27
2021.39	2021	39	291714	phase2	2478.45	2021-09-27
2021.39	2021	39	291714	phase1	4630.38	2021-09-27
2021.4	2021	4	134233	phase1	2130.68	2021-01-25
2021.4	2021	4	134233	phase1	2130.68	2021-01-25
2021.4	2021	40	333071	phase1	5286.84	2021-10-04
2021.4	2021	40	333071	phase1	5286.84	2021-10-04
2021.4	2021	40	333071	phase2	2829.83	2021-10-04
2021.4	2021	40	333071	phase3	2342.27	2021-10-04
2021.4	2021	40	333071	phase1	5286.84	2021-10-04
2021.41	2021	41	268580	phase1	4263.17	2021-10-11
2021.41	2021	41	268580	phase1	4263.17	2021-10-11
2021.41	2021	41	268580	phase2	2281.9	2021-10-11
2021.41	2021	41	268580	phase1	4263.17	2021-10-11
2021.42	2021	42	204239	phase1	3241.89	2021-10-18
2021.42	2021	42	204239	phase1	3241.89	2021-10-18
2021.42	2021	42	204239	phase1	3241.89	2021-10-18
2021.43	2021	43	212230	phase1	3368.73	2021-10-25
2021.43	2021	43	212230	phase1	3368.73	2021-10-25
2021.43	2021	43	212230	phase2	1803.14	2021-10-25
2021.43	2021	43	212230	phase1	3368.73	2021-10-25
2021.44	2021	44	267155	phase1	4240.56	2021-11-01
2021.44	2021	44	267155	phase1	4240.56	2021-11-01
2021.44	2021	44	267155	phase2	2269.8	2021-11-01
2021.44	2021	44	267155	phase1	4240.56	2021-11-01
2021.45	2021	45	256827	phase1	4076.62	2021-11-08
2021.45	2021	45	256827	phase1	4076.62	2021-11-08
2021.45	2021	45	256827	phase2	2182.05	2021-11-08
2021.45	2021	45	256827	phase1	4076.62	2021-11-08
2021.46	2021	46	259342	phase2	2203.42	2021-11-15
2021.46	2021	46	259342	phase2	2203.42	2021-11-15
2021.46	2021	46	259342	phase1	4116.54	2021-11-15
2021.46	2021	46	259342	phase1	4116.54	2021-11-15
2021.46	2021	46	259342	phase1	4116.54	2021-11-15
2021.46	2021	46	259342	phase1	4116.54	2021-11-15
2021.47	2021	47	135976	phase2	1155.28	2021-11-22
2021.47	2021	47	135976	phase1	2158.35	2021-11-22
2021.47	2021	47	135976	phase2	1155.28	2021-11-22
2021.47	2021	47	135976	phase1	2158.35	2021-11-22
2021.47	2021	47	135976	phase1	2158.35	2021-11-22
2021.48	2021	48	110243	phase2	936.644	2021-11-29
2021.48	2021	48	110243	phase1	1749.89	2021-11-29
2021.48	2021	48	110243	phase1	1749.89	2021-11-29
2021.48	2021	48	110243	phase1	1749.89	2021-11-29
2021.49	2021	49	298315	phase1	4735.16	2021-12-06
2021.49	2021	49	298315	phase2	2534.54	2021-12-06
2021.49	2021	49	298315	phase1	4735.16	2021-12-06
2021.49	2021	49	298315	phase1	4735.16	2021-12-06
2021.49	2021	49	298315	phase2	2534.54	2021-12-06
2021.5	2021	5	132513	phase1	2103.38	2021-02-01
2021.5	2021	5	132513	phase1	2103.38	2021-02-01
2021.5	2021	50	276118	phase3	1941.76	2021-12-13
2021.5	2021	50	276118	phase1	4382.83	2021-12-13
2021.5	2021	50	276118	phase1	4382.83	2021-12-13
2021.5	2021	50	276118	phase2	2345.95	2021-12-13
2021.5	2021	50	276118	phase3	1941.76	2021-12-13
2021.5	2021	50	276118	phase1	4382.83	2021-12-13
2021.5	2021	50	276118	phase1	4382.83	2021-12-13
2021.51	2021	51	261545	phase1	4151.51	2021-12-20
2021.51	2021	51	261545	phase2	2222.13	2021-12-20
2021.51	2021	51	261545	phase1	4151.51	2021-12-20
2021.51	2021	51	261545	phase1	4151.51	2021-12-20
2021.51	2021	51	261545	phase3	1839.28	2021-12-20
2021.6	2021	6	129758	phase1	2059.65	2021-02-08
2021.6	2021	6	129758	phase1	2059.65	2021-02-08
2021.7	2021	7	146020	phase1	2317.78	2021-02-15
2021.7	2021	7	146020	phase1	2317.78	2021-02-15
2021.8	2021	8	154214	phase1	2447.84	2021-02-22
2021.8	2021	8	154214	phase1	2447.84	2021-02-22
2021.9	2021	9	174879	phase1	2775.86	2021-03-01
2021.9	2021	9	174879	phase1	2775.86	2021-03-01
2022.1	2022	10	115855	phase1	1838.97	2022-03-07
2022.1	2022	10	115855	phase3	814.733	2022-03-07
2022.1	2022	10	115855	phase3	814.733	2022-03-07
2022.1	2022	10	115855	phase3	814.733	2022-03-07
2022.11	2022	11	366176	phase1	5812.32	2022-03-14
2022.11	2022	11	366176	phase3	2575.08	2022-03-14
2022.11	2022	11	366176	phase3	2575.08	2022-03-14
2022.11	2022	11	366176	phase2	3111.1	2022-03-14
2022.11	2022	11	366176	phase1	5812.32	2022-03-14
2022.11	2022	11	366176	phase3	2575.08	2022-03-14
2022.12	2022	12	336068	phase1	5334.41	2022-03-21
2022.12	2022	12	336068	phase2	2855.29	2022-03-21
2022.12	2022	12	336068	phase3	2363.35	2022-03-21
2022.12	2022	12	336068	phase3	2363.35	2022-03-21
2022.12	2022	12	336068	phase3	2363.35	2022-03-21
2022.12	2022	12	336068	phase3	2363.35	2022-03-21
2022.13	2022	13	283010	phase3	1990.23	2022-03-28
2022.13	2022	13	283010	phase2	2404.5	2022-03-28
2022.13	2022	13	283010	phase3	1990.23	2022-03-28
2022.13	2022	13	283010	phase3	1990.23	2022-03-28
2022.13	2022	13	283010	phase1	4492.22	2022-03-28
2022.13	2022	13	283010	phase1	4492.22	2022-03-28
2022.13	2022	13	283010	phase3	1990.23	2022-03-28
2022.14	2022	14	142190	phase1	2256.98	2022-04-04
2022.14	2022	14	142190	phase3	999.93	2022-04-04
2022.14	2022	14	142190	phase3	999.93	2022-04-04
2022.14	2022	14	142190	phase3	999.93	2022-04-04
2022.14	2022	14	142190	phase3	999.93	2022-04-04
2022.15	2022	15	167584	phase3	1178.51	2022-04-11
2022.15	2022	15	167584	phase1	2660.06	2022-04-11
2022.15	2022	15	167584	phase3	1178.51	2022-04-11
2022.15	2022	15	167584	phase3	1178.51	2022-04-11
2022.15	2022	15	167584	phase3	1178.51	2022-04-11
2022.16	2022	16	207219	phase1	3289.19	2022-04-18
2022.16	2022	16	207219	phase3	1457.24	2022-04-18
2022.16	2022	16	207219	phase1	3289.19	2022-04-18
2022.16	2022	16	207219	phase3	1457.24	2022-04-18
2022.16	2022	16	207219	phase3	1457.24	2022-04-18
2022.17	2022	17	139356	phase3	980	2022-04-25
2022.17	2022	17	139356	phase1	2212	2022-04-25
2022.17	2022	17	139356	phase3	980	2022-04-25
2022.17	2022	17	139356	phase1	2212	2022-04-25
2022.18	2022	18	98602	phase3	693.404	2022-05-02
2022.18	2022	18	98602	phase1	1565.11	2022-05-02
2022.18	2022	18	98602	phase3	693.404	2022-05-02
2022.19	2022	19	59812	phase3	420.619	2022-05-09
2022.19	2022	19	59812	phase1	949.397	2022-05-09
2022.19	2022	19	59812	phase3	420.619	2022-05-09
2022.2	2022	2	281947	phase1	4475.35	2022-01-10
2022.2	2022	2	281947	phase1	4475.35	2022-01-10
2022.2	2022	2	281947	phase1	4475.35	2022-01-10
2022.2	2022	2	281947	phase1	4475.35	2022-01-10
2022.2	2022	2	281947	phase2	2395.47	2022-01-10
2022.2	2022	2	281947	phase3	1982.75	2022-01-10
2022.2	2022	20	182118	phase3	1280.72	2022-05-16
2022.2	2022	20	182118	phase3	1280.72	2022-05-16
2022.2	2022	20	182118	phase3	1280.72	2022-05-16
2022.2	2022	20	182118	phase2	1547.31	2022-05-16
2022.2	2022	20	182118	phase1	2890.76	2022-05-16
2022.2	2022	20	182118	phase1	2890.76	2022-05-16
2022.21	2022	21	244054	phase1	3873.87	2022-05-23
2022.21	2022	21	244054	phase3	1716.27	2022-05-23
2022.21	2022	21	244054	phase3	1716.27	2022-05-23
2022.21	2022	21	244054	phase3	1716.27	2022-05-23
2022.21	2022	21	244054	phase2	2073.53	2022-05-23
2022.21	2022	21	244054	phase1	3873.87	2022-05-23
2022.22	2022	22	145446	phase1	2308.67	2022-05-30
2022.22	2022	22	145446	phase3	1022.83	2022-05-30
2022.22	2022	22	145446	phase3	1022.83	2022-05-30
2022.22	2022	22	145446	phase1	2308.67	2022-05-30
2022.22	2022	22	145446	phase3	1022.83	2022-05-30
2022.22	2022	22	145446	phase2	1235.73	2022-05-30
2022.22	2022	22	145446	phase1	2308.67	2022-05-30
2022.23	2022	23	489071	phase1	7763.03	2022-06-06
2022.23	2022	23	489071	phase3	3439.32	2022-06-06
2022.23	2022	23	489071	phase3	3439.32	2022-06-06
2022.23	2022	23	489071	phase3	3439.32	2022-06-06
2022.23	2022	23	489071	phase3	3439.32	2022-06-06
2022.23	2022	23	489071	phase2	4155.23	2022-06-06
2022.23	2022	23	489071	phase1	7763.03	2022-06-06
2022.23	2022	23	489071	phase1	7763.03	2022-06-06
2022.23	2022	23	489071	phase3	3439.32	2022-06-06
2022.23	2022	23	489071	phase2	4155.23	2022-06-06
2022.24	2022	24	354343	phase2	3010.56	2022-06-13
2022.24	2022	24	354343	phase3	2491.86	2022-06-13
2022.24	2022	24	354343	phase1	5624.49	2022-06-13
2022.24	2022	24	354343	phase3	2491.86	2022-06-13
2022.24	2022	24	354343	phase3	2491.86	2022-06-13
2022.24	2022	24	354343	phase2	3010.56	2022-06-13
2022.24	2022	24	354343	phase1	5624.49	2022-06-13
2022.24	2022	24	354343	phase1	5624.49	2022-06-13
2022.25	2022	25	351411	phase3	2471.24	2022-06-20
2022.25	2022	25	351411	phase3	2471.24	2022-06-20
2022.25	2022	25	351411	phase3	2471.24	2022-06-20
2022.25	2022	25	351411	phase3	2471.24	2022-06-20
2022.25	2022	25	351411	phase2	2985.65	2022-06-20
2022.25	2022	25	351411	phase1	5577.95	2022-06-20
2022.25	2022	25	351411	phase1	5577.95	2022-06-20
2022.25	2022	25	351411	phase2	2985.65	2022-06-20
2022.25	2022	25	351411	phase1	5577.95	2022-06-20
2022.26	2022	26	340486	phase2	2892.83	2022-06-27
2022.26	2022	26	340486	phase3	2394.42	2022-06-27
2022.26	2022	26	340486	phase1	5404.54	2022-06-27
2022.26	2022	26	340486	phase1	5404.54	2022-06-27
2022.26	2022	26	340486	phase3	2394.42	2022-06-27
2022.26	2022	26	340486	phase2	2892.83	2022-06-27
2022.26	2022	26	340486	phase1	5404.54	2022-06-27
2022.26	2022	26	340486	phase3	2394.42	2022-06-27
2022.26	2022	26	340486	phase3	2394.42	2022-06-27
2022.27	2022	27	383797	phase3	2698.99	2022-07-04
2022.27	2022	27	383797	phase3	2698.99	2022-07-04
2022.27	2022	27	383797	phase3	2698.99	2022-07-04
2022.27	2022	27	383797	phase1	6092.02	2022-07-04
2022.27	2022	27	383797	phase1	6092.02	2022-07-04
2022.27	2022	27	383797	phase1	6092.02	2022-07-04
2022.27	2022	27	383797	phase1	6092.02	2022-07-04
2022.27	2022	27	383797	phase2	3260.81	2022-07-04
2022.27	2022	27	383797	phase2	3260.81	2022-07-04
2022.27	2022	27	383797	phase2	3260.81	2022-07-04
2022.27	2022	27	383797	phase3	2698.99	2022-07-04
2022.28	2022	28	396206	phase3	2786.26	2022-07-11
2022.28	2022	28	396206	phase3	2786.26	2022-07-11
2022.28	2022	28	396206	phase3	2786.26	2022-07-11
2022.28	2022	28	396206	phase3	2786.26	2022-07-11
2022.28	2022	28	396206	phase2	3366.24	2022-07-11
2022.28	2022	28	396206	phase2	3366.24	2022-07-11
2022.28	2022	28	396206	phase1	6288.98	2022-07-11
2022.28	2022	28	396206	phase1	6288.98	2022-07-11
2022.28	2022	28	396206	phase1	6288.98	2022-07-11
2022.29	2022	29	370181	phase3	2603.24	2022-07-18
2022.29	2022	29	370181	phase1	5875.89	2022-07-18
2022.29	2022	29	370181	phase3	2603.24	2022-07-18
2022.29	2022	29	370181	phase3	2603.24	2022-07-18
2022.29	2022	29	370181	phase2	3145.12	2022-07-18
2022.29	2022	29	370181	phase1	5875.89	2022-07-18
2022.29	2022	29	370181	phase1	5875.89	2022-07-18
2022.29	2022	29	370181	phase2	3145.12	2022-07-18
2022.3	2022	3	233288	phase1	3702.98	2022-01-17
2022.3	2022	3	233288	phase1	3702.98	2022-01-17
2022.3	2022	3	233288	phase2	1982.06	2022-01-17
2022.3	2022	3	233288	phase2	1982.06	2022-01-17
2022.3	2022	3	233288	phase3	1640.56	2022-01-17
2022.3	2022	3	233288	phase1	3702.98	2022-01-17
2022.3	2022	30	347901	phase1	5522.24	2022-07-25
2022.3	2022	30	347901	phase3	2446.56	2022-07-25
2022.3	2022	30	347901	phase3	2446.56	2022-07-25
2022.3	2022	30	347901	phase3	2446.56	2022-07-25
2022.3	2022	30	347901	phase3	2446.56	2022-07-25
2022.3	2022	30	347901	phase2	2955.83	2022-07-25
2022.3	2022	30	347901	phase1	5522.24	2022-07-25
2022.3	2022	30	347901	phase1	5522.24	2022-07-25
2022.3	2022	30	347901	phase2	2955.83	2022-07-25
2022.31	2022	31	368116	phase3	2588.72	2022-08-01
2022.31	2022	31	368116	phase2	3127.58	2022-08-01
2022.31	2022	31	368116	phase3	2588.72	2022-08-01
2022.31	2022	31	368116	phase3	2588.72	2022-08-01
2022.31	2022	31	368116	phase1	5843.11	2022-08-01
2022.31	2022	31	368116	phase3	2588.72	2022-08-01
2022.31	2022	31	368116	phase2	3127.58	2022-08-01
2022.31	2022	31	368116	phase1	5843.11	2022-08-01
2022.31	2022	31	368116	phase1	5843.11	2022-08-01
2022.31	2022	31	368116	phase3	2588.72	2022-08-01
2022.32	2022	32	395129	phase3	2778.68	2022-08-08
2022.32	2022	32	395129	phase1	6271.89	2022-08-08
2022.32	2022	32	395129	phase2	3357.09	2022-08-08
2022.32	2022	32	395129	phase1	6271.89	2022-08-08
2022.32	2022	32	395129	phase1	6271.89	2022-08-08
2022.32	2022	32	395129	phase3	2778.68	2022-08-08
2022.32	2022	32	395129	phase3	2778.68	2022-08-08
2022.32	2022	32	395129	phase3	2778.68	2022-08-08
2022.32	2022	32	395129	phase2	3357.09	2022-08-08
2022.33	2022	33	365854	phase1	5807.21	2022-08-15
2022.33	2022	33	365854	phase1	5807.21	2022-08-15
2022.33	2022	33	365854	phase1	5807.21	2022-08-15
2022.33	2022	33	365854	phase2	3108.36	2022-08-15
2022.33	2022	33	365854	phase2	3108.36	2022-08-15
2022.33	2022	33	365854	phase3	2572.81	2022-08-15
2022.33	2022	33	365854	phase3	2572.81	2022-08-15
2022.33	2022	33	365854	phase3	2572.81	2022-08-15
2022.33	2022	33	365854	phase3	2572.81	2022-08-15
2022.34	2022	34	350521	phase3	2464.99	2022-08-22
2022.34	2022	34	350521	phase3	2464.99	2022-08-22
2022.34	2022	34	350521	phase1	5563.83	2022-08-22
2022.34	2022	34	350521	phase1	5563.83	2022-08-22
2022.34	2022	34	350521	phase3	2464.99	2022-08-22
2022.34	2022	34	350521	phase1	5563.83	2022-08-22
2022.34	2022	34	350521	phase2	2978.09	2022-08-22
2022.34	2022	34	350521	phase3	2464.99	2022-08-22
2022.34	2022	34	350521	phase3	2464.99	2022-08-22
2022.34	2022	34	350521	phase1	5563.83	2022-08-22
2022.34	2022	34	350521	phase2	2978.09	2022-08-22
2022.35	2022	35	224578	phase3	1579.31	2022-08-29
2022.35	2022	35	224578	phase3	1579.31	2022-08-29
2022.35	2022	35	224578	phase3	1579.31	2022-08-29
2022.35	2022	35	224578	phase3	1579.31	2022-08-29
2022.35	2022	35	224578	phase2	1908.05	2022-08-29
2022.35	2022	35	224578	phase2	1908.05	2022-08-29
2022.35	2022	35	224578	phase1	3564.73	2022-08-29
2022.35	2022	35	224578	phase1	3564.73	2022-08-29
2022.35	2022	35	224578	phase1	3564.73	2022-08-29
2022.35	2022	35	224578	phase1	3564.73	2022-08-29
2022.35	2022	35	224578	phase3	1579.31	2022-08-29
2022.36	2022	36	344552	phase3	2423.01	2022-09-05
2022.36	2022	36	344552	phase3	2423.01	2022-09-05
2022.36	2022	36	344552	phase1	5469.08	2022-09-05
2022.36	2022	36	344552	phase2	2927.37	2022-09-05
2022.36	2022	36	344552	phase3	2423.01	2022-09-05
2022.36	2022	36	344552	phase2	2927.37	2022-09-05
2022.36	2022	36	344552	phase1	5469.08	2022-09-05
2022.36	2022	36	344552	phase1	5469.08	2022-09-05
2022.36	2022	36	344552	phase1	5469.08	2022-09-05
2022.37	2022	37	403481	phase2	3428.05	2022-09-12
2022.37	2022	37	403481	phase2	3428.05	2022-09-12
2022.37	2022	37	403481	phase3	2837.42	2022-09-12
2022.37	2022	37	403481	phase1	6404.46	2022-09-12
2022.37	2022	37	403481	phase3	2837.42	2022-09-12
2022.37	2022	37	403481	phase3	2837.42	2022-09-12
2022.37	2022	37	403481	phase1	6404.46	2022-09-12
2022.37	2022	37	403481	phase1	6404.46	2022-09-12
2022.37	2022	37	403481	phase1	6404.46	2022-09-12
2022.37	2022	37	403481	phase1	6404.46	2022-09-12
2022.37	2022	37	403481	phase3	2837.42	2022-09-12
2022.38	2022	38	380606	phase1	6041.37	2022-09-19
2022.38	2022	38	380606	phase3	2676.55	2022-09-19
2022.38	2022	38	380606	phase3	2676.55	2022-09-19
2022.38	2022	38	380606	phase3	2676.55	2022-09-19
2022.38	2022	38	380606	phase2	3233.7	2022-09-19
2022.38	2022	38	380606	phase2	3233.7	2022-09-19
2022.38	2022	38	380606	phase2	3233.7	2022-09-19
2022.38	2022	38	380606	phase3	2676.55	2022-09-19
2022.38	2022	38	380606	phase1	6041.37	2022-09-19
2022.38	2022	38	380606	phase1	6041.37	2022-09-19
2022.38	2022	38	380606	phase1	6041.37	2022-09-19
2022.39	2022	39	208311	phase3	1464.92	2022-09-26
2022.39	2022	39	208311	phase3	1464.92	2022-09-26
2022.39	2022	39	208311	phase3	1464.92	2022-09-26
2022.39	2022	39	208311	phase1	3306.52	2022-09-26
2022.39	2022	39	208311	phase3	1464.92	2022-09-26
2022.39	2022	39	208311	phase1	3306.52	2022-09-26
2022.39	2022	39	208311	phase2	1769.85	2022-09-26
2022.39	2022	39	208311	phase2	1769.85	2022-09-26
2022.39	2022	39	208311	phase1	3306.52	2022-09-26
2022.39	2022	39	208311	phase1	3306.52	2022-09-26
2022.4	2022	4	276098	phase1	4382.51	2022-01-24
2022.4	2022	4	276098	phase1	4382.51	2022-01-24
2022.4	2022	4	276098	phase1	4382.51	2022-01-24
2022.4	2022	4	276098	phase2	2345.78	2022-01-24
2022.4	2022	4	276098	phase3	1941.62	2022-01-24
2022.5	2022	5	208849	phase3	1468.7	2022-01-31
2022.5	2022	5	208849	phase2	1774.42	2022-01-31
2022.5	2022	5	208849	phase2	1774.42	2022-01-31
2022.5	2022	5	208849	phase1	3315.06	2022-01-31
2022.5	2022	5	208849	phase1	3315.06	2022-01-31
2022.6	2022	6	212154	phase1	3367.52	2022-02-07
2022.6	2022	6	212154	phase2	1802.5	2022-02-07
2022.6	2022	6	212154	phase3	1491.94	2022-02-07
2022.6	2022	6	212154	phase2	1802.5	2022-02-07
2022.6	2022	6	212154	phase1	3367.52	2022-02-07
2022.6	2022	6	212154	phase1	3367.52	2022-02-07
2022.6	2022	6	212154	phase2	1802.5	2022-02-07
2022.7	2022	7	230375	phase1	3656.75	2022-02-14
2022.7	2022	7	230375	phase1	3656.75	2022-02-14
2022.7	2022	7	230375	phase3	1620.08	2022-02-14
2022.7	2022	7	230375	phase1	3656.75	2022-02-14
2022.7	2022	7	230375	phase2	1957.31	2022-02-14
2022.7	2022	7	230375	phase2	1957.31	2022-02-14
2022.8	2022	8	226748	phase2	1926.49	2022-02-21
2022.8	2022	8	226748	phase3	1594.57	2022-02-21
2022.8	2022	8	226748	phase2	1926.49	2022-02-21
2022.8	2022	8	226748	phase1	3599.17	2022-02-21
2022.8	2022	8	226748	phase1	3599.17	2022-02-21
2022.8	2022	8	226748	phase2	1926.49	2022-02-21
2022.9	2022	9	121168	phase3	852.096	2022-02-28
2022.9	2022	9	121168	phase1	1923.3	2022-02-28
2022.9	2022	9	121168	phase1	1923.3	2022-02-28
2022.9	2022	9	121168	phase2	1029.46	2022-02-28
2022.9	2022	9	121168	phase1	1923.3	2022-02-28
2022.9	2022	9	121168	phase2	1029.46	2022-02-28

## Sheet: bg_data
facet_year	facet_week	year_week	cluster	phase	trap_ID	a_type	sex	ATD	total_collected
2020	1	2020.1	control	control	C1	marked	female	NA	NA
2020	1	2020.1	control	control	C1	marked	male	NA	NA
2020	1	2020.1	control	control	C1	wild	female	0.166667	1
2020	1	2020.1	control	control	C1	wild	male	0	0
2020	1	2020.1	control	control	C10	marked	female	NA	NA
2020	1	2020.1	control	control	C10	marked	male	NA	NA
2020	1	2020.1	control	control	C10	wild	female	0	0
2020	1	2020.1	control	control	C10	wild	male	0	0
2020	1	2020.1	control	control	C2	marked	female	NA	NA
2020	1	2020.1	control	control	C2	marked	male	NA	NA
2020	1	2020.1	control	control	C2	wild	female	0.166667	1
2020	1	2020.1	control	control	C2	wild	male	0	0
2020	1	2020.1	control	control	C3	marked	female	NA	NA
2020	1	2020.1	control	control	C3	marked	male	NA	NA
2020	1	2020.1	control	control	C3	wild	female	0	0
2020	1	2020.1	control	control	C3	wild	male	0	0
2020	1	2020.1	control	control	C4	marked	female	NA	NA
2020	1	2020.1	control	control	C4	marked	male	NA	NA
2020	1	2020.1	control	control	C4	wild	female	0.583333	4
2020	1	2020.1	control	control	C4	wild	male	0.25	2
2020	1	2020.1	control	control	C5	marked	female	NA	NA
2020	1	2020.1	control	control	C5	marked	male	NA	NA
2020	1	2020.1	control	control	C5	wild	female	0.125	1
2020	1	2020.1	control	control	C5	wild	male	0.166667	1
2020	1	2020.1	control	control	C6	marked	female	NA	NA
2020	1	2020.1	control	control	C6	marked	male	NA	NA
2020	1	2020.1	control	control	C6	wild	female	0.791667	5
2020	1	2020.1	control	control	C6	wild	male	0.666667	4
2020	1	2020.1	control	control	C7	marked	female	NA	NA
2020	1	2020.1	control	control	C7	marked	male	NA	NA
2020	1	2020.1	control	control	C7	wild	female	0.833333	6
2020	1	2020.1	control	control	C7	wild	male	0.416667	3
2020	1	2020.1	control	control	C8	marked	female	NA	NA
2020	1	2020.1	control	control	C8	marked	male	NA	NA
2020	1	2020.1	control	control	C8	wild	female	0.5	3
2020	1	2020.1	control	control	C8	wild	male	0.458333	3
2020	1	2020.1	control	control	C9	marked	female	NA	NA
2020	1	2020.1	control	control	C9	marked	male	NA	NA
2020	1	2020.1	control	control	C9	wild	female	1.54167	10
2020	1	2020.1	control	control	C9	wild	male	1.125	7
2020	1	2020.1	baseline	baseline	T1	marked	female	NA	NA
2020	1	2020.1	baseline	baseline	T1	marked	male	NA	NA
2020	1	2020.1	baseline	baseline	T1	wild	female	0.125	1
2020	1	2020.1	baseline	baseline	T1	wild	male	0	0
2020	1	2020.1	baseline	baseline	T10	marked	female	NA	NA
2020	1	2020.1	baseline	baseline	T10	marked	male	NA	NA
2020	1	2020.1	baseline	baseline	T10	wild	female	0.125	1
2020	1	2020.1	baseline	baseline	T10	wild	male	0	0
2020	1	2020.1	baseline	baseline	T11	marked	female	NA	NA
2020	1	2020.1	baseline	baseline	T11	marked	male	NA	NA
2020	1	2020.1	baseline	baseline	T11	wild	female	0	0
2020	1	2020.1	baseline	baseline	T11	wild	male	0	0
2020	1	2020.1	baseline	baseline	T12	marked	female	NA	NA
2020	1	2020.1	baseline	baseline	T12	marked	male	NA	NA
2020	1	2020.1	baseline	baseline	T12	wild	female	0.625	4
2020	1	2020.1	baseline	baseline	T12	wild	male	0	0
2020	1	2020.1	baseline	baseline	T13	marked	female	NA	NA
2020	1	2020.1	baseline	baseline	T13	marked	male	NA	NA
2020	1	2020.1	baseline	baseline	T13	wild	female	0	0
2020	1	2020.1	baseline	baseline	T13	wild	male	0	0
2020	1	2020.1	baseline	baseline	T14	marked	female	NA	NA
2020	1	2020.1	baseline	baseline	T14	marked	male	NA	NA
2020	1	2020.1	baseline	baseline	T14	wild	female	0.166667	1
2020	1	2020.1	baseline	baseline	T14	wild	male	0	0
2020	1	2020.1	baseline	baseline	T15	marked	female	NA	NA
2020	1	2020.1	baseline	baseline	T15	marked	male	NA	NA
2020	1	2020.1	baseline	baseline	T15	wild	female	0	0
2020	1	2020.1	baseline	baseline	T15	wild	male	0	0
2020	1	2020.1	baseline	baseline	T16	marked	female	NA	NA
2020	1	2020.1	baseline	baseline	T16	marked	male	NA	NA
2020	1	2020.1	baseline	baseline	T16	wild	female	0.166667	1
2020	1	2020.1	baseline	baseline	T16	wild	male	0	0
2020	1	2020.1	baseline	baseline	T17	marked	female	NA	NA
2020	1	2020.1	baseline	baseline	T17	marked	male	NA	NA
2020	1	2020.1	baseline	baseline	T17	wild	female	0	0
2020	1	2020.1	baseline	baseline	T17	wild	male	0	0
2020	1	2020.1	baseline	baseline	T18	marked	female	NA	NA
2020	1	2020.1	baseline	baseline	T18	marked	male	NA	NA
2020	1	2020.1	baseline	baseline	T18	wild	female	0	0
2020	1	2020.1	baseline	baseline	T18	wild	male	0	0
2020	1	2020.1	baseline	baseline	T19	marked	female	NA	NA
2020	1	2020.1	baseline	baseline	T19	marked	male	NA	NA
2020	1	2020.1	baseline	baseline	T19	wild	female	0	0
2020	1	2020.1	baseline	baseline	T19	wild	male	0	0
2020	1	2020.1	baseline	baseline	T2	marked	female	NA	NA
2020	1	2020.1	baseline	baseline	T2	marked	male	NA	NA
2020	1	2020.1	baseline	baseline	T2	wild	female	0	0
2020	1	2020.1	baseline	baseline	T2	wild	male	0	0
2020	1	2020.1	baseline	baseline	T20	marked	female	NA	NA
2020	1	2020.1	baseline	baseline	T20	marked	male	NA	NA
2020	1	2020.1	baseline	baseline	T20	wild	female	0.875	6
2020	1	2020.1	baseline	baseline	T20	wild	male	0	0
2020	1	2020.1	baseline	baseline	T21	marked	female	NA	NA
2020	1	2020.1	baseline	baseline	T21	marked	male	NA	NA
2020	1	2020.1	baseline	baseline	T21	wild	female	0	0
2020	1	2020.1	baseline	baseline	T21	wild	male	0	0
2020	1	2020.1	baseline	baseline	T22	marked	female	NA	NA
2020	1	2020.1	baseline	baseline	T22	marked	male	NA	NA
2020	1	2020.1	baseline	baseline	T22	wild	female	0	0
2020	1	2020.1	baseline	baseline	T22	wild	male	0	0
2020	1	2020.1	baseline	baseline	T23	marked	female	NA	NA
2020	1	2020.1	baseline	baseline	T23	marked	male	NA	NA
2020	1	2020.1	baseline	baseline	T23	wild	female	0.708333	5
2020	1	2020.1	baseline	baseline	T23	wild	male	0.333333	2
2020	1	2020.1	baseline	baseline	T24	marked	female	NA	NA
2020	1	2020.1	baseline	baseline	T24	marked	male	NA	NA
2020	1	2020.1	baseline	baseline	T24	wild	female	0.291667	2
2020	1	2020.1	baseline	baseline	T24	wild	male	0	0
2020	1	2020.1	baseline	baseline	T25	marked	female	NA	NA
2020	1	2020.1	baseline	baseline	T25	marked	male	NA	NA
2020	1	2020.1	baseline	baseline	T25	wild	female	0.833333	5
2020	1	2020.1	baseline	baseline	T25	wild	male	0	0
2020	1	2020.1	baseline	baseline	T26	marked	female	NA	NA
2020	1	2020.1	baseline	baseline	T26	marked	male	NA	NA
2020	1	2020.1	baseline	baseline	T26	wild	female	0.5	4
2020	1	2020.1	baseline	baseline	T26	wild	male	0	0
2020	1	2020.1	baseline	baseline	T27	marked	female	NA	NA
2020	1	2020.1	baseline	baseline	T27	marked	male	NA	NA
2020	1	2020.1	baseline	baseline	T27	wild	female	0	0
2020	1	2020.1	baseline	baseline	T27	wild	male	0	0
2020	1	2020.1	baseline	baseline	T28	marked	female	NA	NA
2020	1	2020.1	baseline	baseline	T28	marked	male	NA	NA
2020	1	2020.1	baseline	baseline	T28	wild	female	0.375	3
2020	1	2020.1	baseline	baseline	T28	wild	male	0	0
2020	1	2020.1	baseline	baseline	T29	marked	female	NA	NA
2020	1	2020.1	baseline	baseline	T29	marked	male	NA	NA
2020	1	2020.1	baseline	baseline	T29	wild	female	0	0
2020	1	2020.1	baseline	baseline	T29	wild	male	0	0
2020	1	2020.1	baseline	baseline	T3	marked	female	NA	NA
2020	1	2020.1	baseline	baseline	T3	marked	male	NA	NA
2020	1	2020.1	baseline	baseline	T3	wild	female	0.166667	1
2020	1	2020.1	baseline	baseline	T3	wild	male	0	0
2020	1	2020.1	baseline	baseline	T30	marked	female	NA	NA
2020	1	2020.1	baseline	baseline	T30	marked	male	NA	NA
2020	1	2020.1	baseline	baseline	T30	wild	female	0.333333	2
2020	1	2020.1	baseline	baseline	T30	wild	male	0.5	3
2020	1	2020.1	baseline	baseline	T31	marked	female	NA	NA
2020	1	2020.1	baseline	baseline	T31	marked	male	NA	NA
2020	1	2020.1	baseline	baseline	T31	wild	female	0.166667	1
2020	1	2020.1	baseline	baseline	T31	wild	male	0	0
2020	1	2020.1	baseline	baseline	T32	marked	female	NA	NA
2020	1	2020.1	baseline	baseline	T32	marked	male	NA	NA
2020	1	2020.1	baseline	baseline	T32	wild	female	0.166667	1
2020	1	2020.1	baseline	baseline	T32	wild	male	0	0
2020	1	2020.1	baseline	baseline	T33	marked	female	NA	NA
2020	1	2020.1	baseline	baseline	T33	marked	male	NA	NA
2020	1	2020.1	baseline	baseline	T33	wild	female	0.708333	5
2020	1	2020.1	baseline	baseline	T33	wild	male	0.166667	1
2020	1	2020.1	baseline	baseline	T34	marked	female	NA	NA
2020	1	2020.1	baseline	baseline	T34	marked	male	NA	NA
2020	1	2020.1	baseline	baseline	T34	wild	female	1.66667	11
2020	1	2020.1	baseline	baseline	T34	wild	male	1	6
2020	1	2020.1	baseline	baseline	T35	marked	female	NA	NA
2020	1	2020.1	baseline	baseline	T35	marked	male	NA	NA
2020	1	2020.1	baseline	baseline	T35	wild	female	0.125	1
2020	1	2020.1	baseline	baseline	T35	wild	male	0.458333	3
2020	1	2020.1	baseline	baseline	T36	marked	female	NA	NA
2020	1	2020.1	baseline	baseline	T36	marked	male	NA	NA
2020	1	2020.1	baseline	baseline	T36	wild	female	0.125	1
2020	1	2020.1	baseline	baseline	T36	wild	male	0	0
2020	1	2020.1	baseline	baseline	T37	marked	female	NA	NA
2020	1	2020.1	baseline	baseline	T37	marked	male	NA	NA
2020	1	2020.1	baseline	baseline	T37	wild	female	1.75	11
2020	1	2020.1	baseline	baseline	T37	wild	male	0.666667	4
2020	1	2020.1	baseline	baseline	T38	marked	female	NA	NA
2020	1	2020.1	baseline	baseline	T38	marked	male	NA	NA
2020	1	2020.1	baseline	baseline	T38	wild	female	0.291667	2
2020	1	2020.1	baseline	baseline	T38	wild	male	0	0
2020	1	2020.1	baseline	baseline	T39	marked	female	NA	NA
2020	1	2020.1	baseline	baseline	T39	marked	male	NA	NA
2020	1	2020.1	baseline	baseline	T39	wild	female	0.166667	1
2020	1	2020.1	baseline	baseline	T39	wild	male	0.833333	5
2020	1	2020.1	baseline	baseline	T4	marked	female	NA	NA
2020	1	2020.1	baseline	baseline	T4	marked	male	NA	NA
2020	1	2020.1	baseline	baseline	T4	wild	female	0.333333	2
2020	1	2020.1	baseline	baseline	T4	wild	male	0.125	1
2020	1	2020.1	baseline	baseline	T40	marked	female	NA	NA
2020	1	2020.1	baseline	baseline	T40	marked	male	NA	NA
2020	1	2020.1	baseline	baseline	T40	wild	female	0.625	4
2020	1	2020.1	baseline	baseline	T40	wild	male	0	0
2020	1	2020.1	baseline	baseline	T41	marked	female	NA	NA
2020	1	2020.1	baseline	baseline	T41	marked	male	NA	NA
2020	1	2020.1	baseline	baseline	T41	wild	female	0.166667	1
2020	1	2020.1	baseline	baseline	T41	wild	male	0	0
2020	1	2020.1	baseline	baseline	T42	marked	female	NA	NA
2020	1	2020.1	baseline	baseline	T42	marked	male	NA	NA
2020	1	2020.1	baseline	baseline	T42	wild	female	0.166667	1
2020	1	2020.1	baseline	baseline	T42	wild	male	0	0
2020	1	2020.1	baseline	baseline	T43	marked	female	NA	NA
2020	1	2020.1	baseline	baseline	T43	marked	male	NA	NA
2020	1	2020.1	baseline	baseline	T43	wild	female	0	0
2020	1	2020.1	baseline	baseline	T43	wild	male	0	0
2020	1	2020.1	baseline	baseline	T44	marked	female	NA	NA
2020	1	2020.1	baseline	baseline	T44	marked	male	NA	NA
2020	1	2020.1	baseline	baseline	T44	wild	female	0.125	1
2020	1	2020.1	baseline	baseline	T44	wild	male	0	0
2020	1	2020.1	baseline	baseline	T45	marked	female	NA	NA
2020	1	2020.1	baseline	baseline	T45	marked	male	NA	NA
2020	1	2020.1	baseline	baseline	T45	wild	female	0.458333	3
2020	1	2020.1	baseline	baseline	T45	wild	male	0	0
2020	1	2020.1	baseline	baseline	T5	marked	female	NA	NA
2020	1	2020.1	baseline	baseline	T5	marked	male	NA	NA
2020	1	2020.1	baseline	baseline	T5	wild	female	0.291667	2
2020	1	2020.1	baseline	baseline	T5	wild	male	0	0
2020	1	2020.1	baseline	baseline	T6	marked	female	NA	NA
2020	1	2020.1	baseline	baseline	T6	marked	male	NA	NA
2020	1	2020.1	baseline	baseline	T6	wild	female	0.416667	3
2020	1	2020.1	baseline	baseline	T6	wild	male	0.333333	2
2020	1	2020.1	baseline	baseline	T7	marked	female	NA	NA
2020	1	2020.1	baseline	baseline	T7	marked	male	NA	NA
2020	1	2020.1	baseline	baseline	T7	wild	female	0.291667	2
2020	1	2020.1	baseline	baseline	T7	wild	male	0	0
2020	1	2020.1	baseline	baseline	T8	marked	female	NA	NA
2020	1	2020.1	baseline	baseline	T8	marked	male	NA	NA
2020	1	2020.1	baseline	baseline	T8	wild	female	0.458333	3
2020	1	2020.1	baseline	baseline	T8	wild	male	0	0
2020	1	2020.1	baseline	baseline	T9	marked	female	NA	NA
2020	1	2020.1	baseline	baseline	T9	marked	male	NA	NA
2020	1	2020.1	baseline	baseline	T9	wild	female	0	0
2020	1	2020.1	baseline	baseline	T9	wild	male	0	0
2020	1	2020.1	buffer	buffer	B1	marked	female	NA	NA
2020	1	2020.1	buffer	buffer	B1	marked	male	NA	NA
2020	1	2020.1	buffer	buffer	B1	wild	female	0	0
2020	1	2020.1	buffer	buffer	B1	wild	male	0	0
2020	1	2020.1	buffer	buffer	B2	marked	female	NA	NA
2020	1	2020.1	buffer	buffer	B2	marked	male	NA	NA
2020	1	2020.1	buffer	buffer	B2	wild	female	0	0
2020	1	2020.1	buffer	buffer	B2	wild	male	0	0
2020	1	2020.1	buffer	buffer	B3	marked	female	NA	NA
2020	1	2020.1	buffer	buffer	B3	marked	male	NA	NA
2020	1	2020.1	buffer	buffer	B3	wild	female	0.583333	4
2020	1	2020.1	buffer	buffer	B3	wild	male	0	0
2020	2	2020.2	control	control	C1	marked	female	NA	NA
2020	2	2020.2	control	control	C1	marked	male	NA	NA
2020	2	2020.2	control	control	C1	wild	female	0.166667	1
2020	2	2020.2	control	control	C1	wild	male	0	0
2020	2	2020.2	control	control	C10	marked	female	NA	NA
2020	2	2020.2	control	control	C10	marked	male	NA	NA
2020	2	2020.2	control	control	C10	wild	female	1.375	9
2020	2	2020.2	control	control	C10	wild	male	0	0
2020	2	2020.2	control	control	C2	marked	female	NA	NA
2020	2	2020.2	control	control	C2	marked	male	NA	NA
2020	2	2020.2	control	control	C2	wild	female	0.166667	1
2020	2	2020.2	control	control	C2	wild	male	0	0
2020	2	2020.2	control	control	C3	marked	female	NA	NA
2020	2	2020.2	control	control	C3	marked	male	NA	NA
2020	2	2020.2	control	control	C3	wild	female	0.333333	2
2020	2	2020.2	control	control	C3	wild	male	0.166667	1
2020	2	2020.2	control	control	C4	marked	female	NA	NA
2020	2	2020.2	control	control	C4	marked	male	NA	NA
2020	2	2020.2	control	control	C4	wild	female	0.416667	3
2020	2	2020.2	control	control	C4	wild	male	0.166667	1
2020	2	2020.2	control	control	C5	marked	female	NA	NA
2020	2	2020.2	control	control	C5	marked	male	NA	NA
2020	2	2020.2	control	control	C5	wild	female	0.166667	1
2020	2	2020.2	control	control	C5	wild	male	0	0
2020	2	2020.2	control	control	C6	marked	female	NA	NA
2020	2	2020.2	control	control	C6	marked	male	NA	NA
2020	2	2020.2	control	control	C6	wild	female	0.708333	5
2020	2	2020.2	control	control	C6	wild	male	0	0
2020	2	2020.2	control	control	C7	marked	female	NA	NA
2020	2	2020.2	control	control	C7	marked	male	NA	NA
2020	2	2020.2	control	control	C7	wild	female	0	0
2020	2	2020.2	control	control	C7	wild	male	0	0
2020	2	2020.2	control	control	C8	marked	female	NA	NA
2020	2	2020.2	control	control	C8	marked	male	NA	NA
2020	2	2020.2	control	control	C8	wild	female	0.375	3
2020	2	2020.2	control	control	C8	wild	male	0	0
2020	2	2020.2	control	control	C9	marked	female	NA	NA
2020	2	2020.2	control	control	C9	marked	male	NA	NA
2020	2	2020.2	control	control	C9	wild	female	2.875	18
2020	2	2020.2	control	control	C9	wild	male	2.75	17
2020	2	2020.2	baseline	baseline	T1	marked	female	NA	NA
2020	2	2020.2	baseline	baseline	T1	marked	male	NA	NA
2020	2	2020.2	baseline	baseline	T1	wild	female	0.375	3
2020	2	2020.2	baseline	baseline	T1	wild	male	0	0
2020	2	2020.2	baseline	baseline	T10	marked	female	NA	NA
2020	2	2020.2	baseline	baseline	T10	marked	male	NA	NA
2020	2	2020.2	baseline	baseline	T10	wild	female	0.333333	2
2020	2	2020.2	baseline	baseline	T10	wild	male	0	0
2020	2	2020.2	baseline	baseline	T11	marked	female	NA	NA
2020	2	2020.2	baseline	baseline	T11	marked	male	NA	NA
2020	2	2020.2	baseline	baseline	T11	wild	female	0	0
2020	2	2020.2	baseline	baseline	T11	wild	male	0	0
2020	2	2020.2	baseline	baseline	T12	marked	female	NA	NA
2020	2	2020.2	baseline	baseline	T12	marked	male	NA	NA
2020	2	2020.2	baseline	baseline	T12	wild	female	0.25	2
2020	2	2020.2	baseline	baseline	T12	wild	male	0	0
2020	2	2020.2	baseline	baseline	T13	marked	female	NA	NA
2020	2	2020.2	baseline	baseline	T13	marked	male	NA	NA
2020	2	2020.2	baseline	baseline	T13	wild	female	0	0
2020	2	2020.2	baseline	baseline	T13	wild	male	0	0
2020	2	2020.2	baseline	baseline	T14	marked	female	NA	NA
2020	2	2020.2	baseline	baseline	T14	marked	male	NA	NA
2020	2	2020.2	baseline	baseline	T14	wild	female	0	0
2020	2	2020.2	baseline	baseline	T14	wild	male	0	0
2020	2	2020.2	baseline	baseline	T15	marked	female	NA	NA
2020	2	2020.2	baseline	baseline	T15	marked	male	NA	NA
2020	2	2020.2	baseline	baseline	T15	wild	female	0	0
2020	2	2020.2	baseline	baseline	T15	wild	male	0	0
2020	2	2020.2	baseline	baseline	T16	marked	female	NA	NA
2020	2	2020.2	baseline	baseline	T16	marked	male	NA	NA
2020	2	2020.2	baseline	baseline	T16	wild	female	0	0
2020	2	2020.2	baseline	baseline	T16	wild	male	0	0
2020	2	2020.2	baseline	baseline	T17	marked	female	NA	NA
2020	2	2020.2	baseline	baseline	T17	marked	male	NA	NA
2020	2	2020.2	baseline	baseline	T17	wild	female	0.166667	1
2020	2	2020.2	baseline	baseline	T17	wild	male	0	0
2020	2	2020.2	baseline	baseline	T18	marked	female	NA	NA
2020	2	2020.2	baseline	baseline	T18	marked	male	NA	NA
2020	2	2020.2	baseline	baseline	T18	wild	female	0	0
2020	2	2020.2	baseline	baseline	T18	wild	male	0	0
2020	2	2020.2	baseline	baseline	T19	marked	female	NA	NA
2020	2	2020.2	baseline	baseline	T19	marked	male	NA	NA
2020	2	2020.2	baseline	baseline	T19	wild	female	0.125	1
2020	2	2020.2	baseline	baseline	T19	wild	male	0	0
2020	2	2020.2	baseline	baseline	T2	marked	female	NA	NA
2020	2	2020.2	baseline	baseline	T2	marked	male	NA	NA
2020	2	2020.2	baseline	baseline	T2	wild	female	0	0
2020	2	2020.2	baseline	baseline	T2	wild	male	0	0
2020	2	2020.2	baseline	baseline	T20	marked	female	NA	NA
2020	2	2020.2	baseline	baseline	T20	marked	male	NA	NA
2020	2	2020.2	baseline	baseline	T20	wild	female	0.541667	4
2020	2	2020.2	baseline	baseline	T20	wild	male	0.125	1
2020	2	2020.2	baseline	baseline	T21	marked	female	NA	NA
2020	2	2020.2	baseline	baseline	T21	marked	male	NA	NA
2020	2	2020.2	baseline	baseline	T21	wild	female	0.291667	2
2020	2	2020.2	baseline	baseline	T21	wild	male	0	0
2020	2	2020.2	baseline	baseline	T22	marked	female	NA	NA
2020	2	2020.2	baseline	baseline	T22	marked	male	NA	NA
2020	2	2020.2	baseline	baseline	T22	wild	female	0	0
2020	2	2020.2	baseline	baseline	T22	wild	male	0	0
2020	2	2020.2	baseline	baseline	T23	marked	female	NA	NA
2020	2	2020.2	baseline	baseline	T23	marked	male	NA	NA
2020	2	2020.2	baseline	baseline	T23	wild	female	0.666667	4
2020	2	2020.2	baseline	baseline	T23	wild	male	0	0
2020	2	2020.2	baseline	baseline	T24	marked	female	NA	NA
2020	2	2020.2	baseline	baseline	T24	marked	male	NA	NA
2020	2	2020.2	baseline	baseline	T24	wild	female	0.333333	2
2020	2	2020.2	baseline	baseline	T24	wild	male	0.166667	1
2020	2	2020.2	baseline	baseline	T25	marked	female	NA	NA
2020	2	2020.2	baseline	baseline	T25	marked	male	NA	NA
2020	2	2020.2	baseline	baseline	T25	wild	female	0	0
2020	2	2020.2	baseline	baseline	T25	wild	male	0	0
2020	2	2020.2	baseline	baseline	T26	marked	female	NA	NA
2020	2	2020.2	baseline	baseline	T26	marked	male	NA	NA
2020	2	2020.2	baseline	baseline	T26	wild	female	0.833333	6
2020	2	2020.2	baseline	baseline	T26	wild	male	0	0
2020	2	2020.2	baseline	baseline	T27	marked	female	NA	NA
2020	2	2020.2	baseline	baseline	T27	marked	male	NA	NA
2020	2	2020.2	baseline	baseline	T27	wild	female	0	0
2020	2	2020.2	baseline	baseline	T27	wild	male	0	0
2020	2	2020.2	baseline	baseline	T28	marked	female	NA	NA
2020	2	2020.2	baseline	baseline	T28	marked	male	NA	NA
2020	2	2020.2	baseline	baseline	T28	wild	female	0.166667	1
2020	2	2020.2	baseline	baseline	T28	wild	male	0	0
2020	2	2020.2	baseline	baseline	T29	marked	female	NA	NA
2020	2	2020.2	baseline	baseline	T29	marked	male	NA	NA
2020	2	2020.2	baseline	baseline	T29	wild	female	0.75	5
2020	2	2020.2	baseline	baseline	T29	wild	male	0.166667	1
2020	2	2020.2	baseline	baseline	T3	marked	female	NA	NA
2020	2	2020.2	baseline	baseline	T3	marked	male	NA	NA
2020	2	2020.2	baseline	baseline	T3	wild	female	0	0
2020	2	2020.2	baseline	baseline	T3	wild	male	0.333333	2
2020	2	2020.2	baseline	baseline	T30	marked	female	NA	NA
2020	2	2020.2	baseline	baseline	T30	marked	male	NA	NA
2020	2	2020.2	baseline	baseline	T30	wild	female	0	0
2020	2	2020.2	baseline	baseline	T30	wild	male	0	0
2020	2	2020.2	baseline	baseline	T31	marked	female	NA	NA
2020	2	2020.2	baseline	baseline	T31	marked	male	NA	NA
2020	2	2020.2	baseline	baseline	T31	wild	female	0.166667	1
2020	2	2020.2	baseline	baseline	T31	wild	male	0.125	1
2020	2	2020.2	baseline	baseline	T32	marked	female	NA	NA
2020	2	2020.2	baseline	baseline	T32	marked	male	NA	NA
2020	2	2020.2	baseline	baseline	T32	wild	female	0	0
2020	2	2020.2	baseline	baseline	T32	wild	male	0	0
2020	2	2020.2	baseline	baseline	T33	marked	female	NA	NA
2020	2	2020.2	baseline	baseline	T33	marked	male	NA	NA
2020	2	2020.2	baseline	baseline	T33	wild	female	0.166667	1
2020	2	2020.2	baseline	baseline	T33	wild	male	0	0
2020	2	2020.2	baseline	baseline	T34	marked	female	NA	NA
2020	2	2020.2	baseline	baseline	T34	marked	male	NA	NA
2020	2	2020.2	baseline	baseline	T34	wild	female	0.791667	5
2020	2	2020.2	baseline	baseline	T34	wild	male	0.333333	2
2020	2	2020.2	baseline	baseline	T35	marked	female	NA	NA
2020	2	2020.2	baseline	baseline	T35	marked	male	NA	NA
2020	2	2020.2	baseline	baseline	T35	wild	female	1.16667	8
2020	2	2020.2	baseline	baseline	T35	wild	male	0	0
2020	2	2020.2	baseline	baseline	T36	marked	female	NA	NA
2020	2	2020.2	baseline	baseline	T36	marked	male	NA	NA
2020	2	2020.2	baseline	baseline	T36	wild	female	0.333333	2
2020	2	2020.2	baseline	baseline	T36	wild	male	0	0
2020	2	2020.2	baseline	baseline	T37	marked	female	NA	NA
2020	2	2020.2	baseline	baseline	T37	marked	male	NA	NA
2020	2	2020.2	baseline	baseline	T37	wild	female	0.666667	4
2020	2	2020.2	baseline	baseline	T37	wild	male	0.166667	1
2020	2	2020.2	baseline	baseline	T38	marked	female	NA	NA
2020	2	2020.2	baseline	baseline	T38	marked	male	NA	NA
2020	2	2020.2	baseline	baseline	T38	wild	female	2.41667	16
2020	2	2020.2	baseline	baseline	T38	wild	male	0	0
2020	2	2020.2	baseline	baseline	T39	marked	female	NA	NA
2020	2	2020.2	baseline	baseline	T39	marked	male	NA	NA
2020	2	2020.2	baseline	baseline	T39	wild	female	0.333333	2
2020	2	2020.2	baseline	baseline	T39	wild	male	0	0
2020	2	2020.2	baseline	baseline	T4	marked	female	NA	NA
2020	2	2020.2	baseline	baseline	T4	marked	male	NA	NA
2020	2	2020.2	baseline	baseline	T4	wild	female	0.25	2
2020	2	2020.2	baseline	baseline	T4	wild	male	0	0
2020	2	2020.2	baseline	baseline	T40	marked	female	NA	NA
2020	2	2020.2	baseline	baseline	T40	marked	male	NA	NA
2020	2	2020.2	baseline	baseline	T40	wild	female	0.5	3
2020	2	2020.2	baseline	baseline	T40	wild	male	0	0
2020	2	2020.2	baseline	baseline	T41	marked	female	NA	NA
2020	2	2020.2	baseline	baseline	T41	marked	male	NA	NA
2020	2	2020.2	baseline	baseline	T41	wild	female	0	0
2020	2	2020.2	baseline	baseline	T41	wild	male	0	0
2020	2	2020.2	baseline	baseline	T42	marked	female	NA	NA
2020	2	2020.2	baseline	baseline	T42	marked	male	NA	NA
2020	2	2020.2	baseline	baseline	T42	wild	female	0.458333	3
2020	2	2020.2	baseline	baseline	T42	wild	male	0.166667	1
2020	2	2020.2	baseline	baseline	T43	marked	female	NA	NA
2020	2	2020.2	baseline	baseline	T43	marked	male	NA	NA
2020	2	2020.2	baseline	baseline	T43	wild	female	0.125	1
2020	2	2020.2	baseline	baseline	T43	wild	male	0	0
2020	2	2020.2	baseline	baseline	T44	marked	female	NA	NA
2020	2	2020.2	baseline	baseline	T44	marked	male	NA	NA
2020	2	2020.2	baseline	baseline	T44	wild	female	0.166667	1
2020	2	2020.2	baseline	baseline	T44	wild	male	0	0
2020	2	2020.2	baseline	baseline	T45	marked	female	NA	NA
2020	2	2020.2	baseline	baseline	T45	marked	male	NA	NA
2020	2	2020.2	baseline	baseline	T45	wild	female	0.125	1
2020	2	2020.2	baseline	baseline	T45	wild	male	0	0
2020	2	2020.2	baseline	baseline	T5	marked	female	NA	NA
2020	2	2020.2	baseline	baseline	T5	marked	male	NA	NA
2020	2	2020.2	baseline	baseline	T5	wild	female	0.25	2
2020	2	2020.2	baseline	baseline	T5	wild	male	0	0
2020	2	2020.2	baseline	baseline	T6	marked	female	NA	NA
2020	2	2020.2	baseline	baseline	T6	marked	male	NA	NA
2020	2	2020.2	baseline	baseline	T6	wild	female	0	0
2020	2	2020.2	baseline	baseline	T6	wild	male	0	0
2020	2	2020.2	baseline	baseline	T7	marked	female	NA	NA
2020	2	2020.2	baseline	baseline	T7	marked	male	NA	NA
2020	2	2020.2	baseline	baseline	T7	wild	female	0.125	1
2020	2	2020.2	baseline	baseline	T7	wild	male	0	0
2020	2	2020.2	baseline	baseline	T8	marked	female	NA	NA
2020	2	2020.2	baseline	baseline	T8	marked	male	NA	NA
2020	2	2020.2	baseline	baseline	T8	wild	female	0.125	1
2020	2	2020.2	baseline	baseline	T8	wild	male	0	0
2020	2	2020.2	baseline	baseline	T9	marked	female	NA	NA
2020	2	2020.2	baseline	baseline	T9	marked	male	NA	NA
2020	2	2020.2	baseline	baseline	T9	wild	female	0	0
2020	2	2020.2	baseline	baseline	T9	wild	male	0	0
2020	2	2020.2	buffer	buffer	B1	marked	female	NA	NA
2020	2	2020.2	buffer	buffer	B1	marked	male	NA	NA
2020	2	2020.2	buffer	buffer	B1	wild	female	0	0
2020	2	2020.2	buffer	buffer	B1	wild	male	0	0
2020	2	2020.2	buffer	buffer	B2	marked	female	NA	NA
2020	2	2020.2	buffer	buffer	B2	marked	male	NA	NA
2020	2	2020.2	buffer	buffer	B2	wild	female	0.583333	4
2020	2	2020.2	buffer	buffer	B2	wild	male	0	0
2020	2	2020.2	buffer	buffer	B3	marked	female	NA	NA
2020	2	2020.2	buffer	buffer	B3	marked	male	NA	NA
2020	2	2020.2	buffer	buffer	B3	wild	female	1.04167	7
2020	2	2020.2	buffer	buffer	B3	wild	male	0	0
2020	3	2020.3	control	control	C1	marked	female	NA	NA
2020	3	2020.3	control	control	C1	marked	male	NA	NA
2020	3	2020.3	control	control	C1	wild	female	0.125	1
2020	3	2020.3	control	control	C1	wild	male	0	0
2020	3	2020.3	control	control	C10	marked	female	NA	NA
2020	3	2020.3	control	control	C10	marked	male	NA	NA
2020	3	2020.3	control	control	C10	wild	female	0.875	6
2020	3	2020.3	control	control	C10	wild	male	0.291667	2
2020	3	2020.3	control	control	C2	marked	female	NA	NA
2020	3	2020.3	control	control	C2	marked	male	NA	NA
2020	3	2020.3	control	control	C2	wild	female	0	0
2020	3	2020.3	control	control	C2	wild	male	0	0
2020	3	2020.3	control	control	C3	marked	female	NA	NA
2020	3	2020.3	control	control	C3	marked	male	NA	NA
2020	3	2020.3	control	control	C3	wild	female	0.25	2
2020	3	2020.3	control	control	C3	wild	male	0	0
2020	3	2020.3	control	control	C4	marked	female	NA	NA
2020	3	2020.3	control	control	C4	marked	male	NA	NA
2020	3	2020.3	control	control	C4	wild	female	1.70833	12
2020	3	2020.3	control	control	C4	wild	male	0.125	1
2020	3	2020.3	control	control	C5	marked	female	NA	NA
2020	3	2020.3	control	control	C5	marked	male	NA	NA
2020	3	2020.3	control	control	C5	wild	female	0.333333	2
2020	3	2020.3	control	control	C5	wild	male	0.166667	1
2020	3	2020.3	control	control	C6	marked	female	NA	NA
2020	3	2020.3	control	control	C6	marked	male	NA	NA
2020	3	2020.3	control	control	C6	wild	female	0.416667	3
2020	3	2020.3	control	control	C6	wild	male	0	0
2020	3	2020.3	control	control	C7	marked	female	NA	NA
2020	3	2020.3	control	control	C7	marked	male	NA	NA
2020	3	2020.3	control	control	C7	wild	female	0.583333	4
2020	3	2020.3	control	control	C7	wild	male	0	0
2020	3	2020.3	control	control	C8	marked	female	NA	NA
2020	3	2020.3	control	control	C8	marked	male	NA	NA
2020	3	2020.3	control	control	C8	wild	female	0.291667	2
2020	3	2020.3	control	control	C8	wild	male	0	0
2020	3	2020.3	control	control	C9	marked	female	NA	NA
2020	3	2020.3	control	control	C9	marked	male	NA	NA
2020	3	2020.3	control	control	C9	wild	female	0.833333	6
2020	3	2020.3	control	control	C9	wild	male	0.583333	4
2020	3	2020.3	baseline	baseline	T1	marked	female	NA	NA
2020	3	2020.3	baseline	baseline	T1	marked	male	NA	NA
2020	3	2020.3	baseline	baseline	T1	wild	female	0.791667	5
2020	3	2020.3	baseline	baseline	T1	wild	male	0	0
2020	3	2020.3	baseline	baseline	T10	marked	female	NA	NA
2020	3	2020.3	baseline	baseline	T10	marked	male	NA	NA
2020	3	2020.3	baseline	baseline	T10	wild	female	0.625	5
2020	3	2020.3	baseline	baseline	T10	wild	male	0	0
2020	3	2020.3	baseline	baseline	T11	marked	female	NA	NA
2020	3	2020.3	baseline	baseline	T11	marked	male	NA	NA
2020	3	2020.3	baseline	baseline	T11	wild	female	0.416667	3
2020	3	2020.3	baseline	baseline	T11	wild	male	0	0
2020	3	2020.3	baseline	baseline	T12	marked	female	NA	NA
2020	3	2020.3	baseline	baseline	T12	marked	male	NA	NA
2020	3	2020.3	baseline	baseline	T12	wild	female	0.75	5
2020	3	2020.3	baseline	baseline	T12	wild	male	0.125	1
2020	3	2020.3	baseline	baseline	T13	marked	female	NA	NA
2020	3	2020.3	baseline	baseline	T13	marked	male	NA	NA
2020	3	2020.3	baseline	baseline	T13	wild	female	0	0
2020	3	2020.3	baseline	baseline	T13	wild	male	0	0
2020	3	2020.3	baseline	baseline	T14	marked	female	NA	NA
2020	3	2020.3	baseline	baseline	T14	marked	male	NA	NA
2020	3	2020.3	baseline	baseline	T14	wild	female	0.458333	3
2020	3	2020.3	baseline	baseline	T14	wild	male	0	0
2020	3	2020.3	baseline	baseline	T15	marked	female	NA	NA
2020	3	2020.3	baseline	baseline	T15	marked	male	NA	NA
2020	3	2020.3	baseline	baseline	T15	wild	female	0	0
2020	3	2020.3	baseline	baseline	T15	wild	male	0	0
2020	3	2020.3	baseline	baseline	T16	marked	female	NA	NA
2020	3	2020.3	baseline	baseline	T16	marked	male	NA	NA
2020	3	2020.3	baseline	baseline	T16	wild	female	0	0
2020	3	2020.3	baseline	baseline	T16	wild	male	0	0
2020	3	2020.3	baseline	baseline	T17	marked	female	NA	NA
2020	3	2020.3	baseline	baseline	T17	marked	male	NA	NA
2020	3	2020.3	baseline	baseline	T17	wild	female	0.125	1
2020	3	2020.3	baseline	baseline	T17	wild	male	0	0
2020	3	2020.3	baseline	baseline	T18	marked	female	NA	NA
2020	3	2020.3	baseline	baseline	T18	marked	male	NA	NA
2020	3	2020.3	baseline	baseline	T18	wild	female	0.125	1
2020	3	2020.3	baseline	baseline	T18	wild	male	0	0
2020	3	2020.3	baseline	baseline	T19	marked	female	NA	NA
2020	3	2020.3	baseline	baseline	T19	marked	male	NA	NA
2020	3	2020.3	baseline	baseline	T19	wild	female	0.291667	2
2020	3	2020.3	baseline	baseline	T19	wild	male	0	0
2020	3	2020.3	baseline	baseline	T2	marked	female	NA	NA
2020	3	2020.3	baseline	baseline	T2	marked	male	NA	NA
2020	3	2020.3	baseline	baseline	T2	wild	female	0	0
2020	3	2020.3	baseline	baseline	T2	wild	male	0	0
2020	3	2020.3	baseline	baseline	T20	marked	female	NA	NA
2020	3	2020.3	baseline	baseline	T20	marked	male	NA	NA
2020	3	2020.3	baseline	baseline	T20	wild	female	0.5	4
2020	3	2020.3	baseline	baseline	T20	wild	male	0.25	2
2020	3	2020.3	baseline	baseline	T21	marked	female	NA	NA
2020	3	2020.3	baseline	baseline	T21	marked	male	NA	NA
2020	3	2020.3	baseline	baseline	T21	wild	female	0.125	1
2020	3	2020.3	baseline	baseline	T21	wild	male	0	0
2020	3	2020.3	baseline	baseline	T22	marked	female	NA	NA
2020	3	2020.3	baseline	baseline	T22	marked	male	NA	NA
2020	3	2020.3	baseline	baseline	T22	wild	female	0.125	1
2020	3	2020.3	baseline	baseline	T22	wild	male	0	0
2020	3	2020.3	baseline	baseline	T23	marked	female	NA	NA
2020	3	2020.3	baseline	baseline	T23	marked	male	NA	NA
2020	3	2020.3	baseline	baseline	T23	wild	female	1	7
2020	3	2020.3	baseline	baseline	T23	wild	male	0	0
2020	3	2020.3	baseline	baseline	T24	marked	female	NA	NA
2020	3	2020.3	baseline	baseline	T24	marked	male	NA	NA
2020	3	2020.3	baseline	baseline	T24	wild	female	0.416667	3
2020	3	2020.3	baseline	baseline	T24	wild	male	0	0
2020	3	2020.3	baseline	baseline	T25	marked	female	NA	NA
2020	3	2020.3	baseline	baseline	T25	marked	male	NA	NA
2020	3	2020.3	baseline	baseline	T25	wild	female	0.125	1
2020	3	2020.3	baseline	baseline	T25	wild	male	0	0
2020	3	2020.3	baseline	baseline	T26	marked	female	NA	NA
2020	3	2020.3	baseline	baseline	T26	marked	male	NA	NA
2020	3	2020.3	baseline	baseline	T26	wild	female	0.708333	5
2020	3	2020.3	baseline	baseline	T26	wild	male	0	0
2020	3	2020.3	baseline	baseline	T27	marked	female	NA	NA
2020	3	2020.3	baseline	baseline	T27	marked	male	NA	NA
2020	3	2020.3	baseline	baseline	T27	wild	female	0	0
2020	3	2020.3	baseline	baseline	T27	wild	male	0	0
2020	3	2020.3	baseline	baseline	T28	marked	female	NA	NA
2020	3	2020.3	baseline	baseline	T28	marked	male	NA	NA
2020	3	2020.3	baseline	baseline	T28	wild	female	0.375	3
2020	3	2020.3	baseline	baseline	T28	wild	male	0	0
2020	3	2020.3	baseline	baseline	T29	marked	female	NA	NA
2020	3	2020.3	baseline	baseline	T29	marked	male	NA	NA
2020	3	2020.3	baseline	baseline	T29	wild	female	0.125	1
2020	3	2020.3	baseline	baseline	T29	wild	male	0	0
2020	3	2020.3	baseline	baseline	T3	marked	female	NA	NA
2020	3	2020.3	baseline	baseline	T3	marked	male	NA	NA
2020	3	2020.3	baseline	baseline	T3	wild	female	0.875	6
2020	3	2020.3	baseline	baseline	T3	wild	male	0	0
2020	3	2020.3	baseline	baseline	T30	marked	female	NA	NA
2020	3	2020.3	baseline	baseline	T30	marked	male	NA	NA
2020	3	2020.3	baseline	baseline	T30	wild	female	0.458333	3
2020	3	2020.3	baseline	baseline	T30	wild	male	0.5	3
2020	3	2020.3	baseline	baseline	T31	marked	female	NA	NA
2020	3	2020.3	baseline	baseline	T31	marked	male	NA	NA
2020	3	2020.3	baseline	baseline	T31	wild	female	0.166667	1
2020	3	2020.3	baseline	baseline	T31	wild	male	0	0
2020	3	2020.3	baseline	baseline	T32	marked	female	NA	NA
2020	3	2020.3	baseline	baseline	T32	marked	male	NA	NA
2020	3	2020.3	baseline	baseline	T32	wild	female	0	0
2020	3	2020.3	baseline	baseline	T32	wild	male	0	0
2020	3	2020.3	baseline	baseline	T33	marked	female	NA	NA
2020	3	2020.3	baseline	baseline	T33	marked	male	NA	NA
2020	3	2020.3	baseline	baseline	T33	wild	female	0.541667	4
2020	3	2020.3	baseline	baseline	T33	wild	male	0	0
2020	3	2020.3	baseline	baseline	T34	marked	female	NA	NA
2020	3	2020.3	baseline	baseline	T34	marked	male	NA	NA
2020	3	2020.3	baseline	baseline	T34	wild	female	0.25	2
2020	3	2020.3	baseline	baseline	T34	wild	male	0	0
2020	3	2020.3	baseline	baseline	T35	marked	female	NA	NA
2020	3	2020.3	baseline	baseline	T35	marked	male	NA	NA
2020	3	2020.3	baseline	baseline	T35	wild	female	0.5	4
2020	3	2020.3	baseline	baseline	T35	wild	male	0.166667	1
2020	3	2020.3	baseline	baseline	T36	marked	female	NA	NA
2020	3	2020.3	baseline	baseline	T36	marked	male	NA	NA
2020	3	2020.3	baseline	baseline	T36	wild	female	0.166667	1
2020	3	2020.3	baseline	baseline	T36	wild	male	0	0
2020	3	2020.3	baseline	baseline	T37	marked	female	NA	NA
2020	3	2020.3	baseline	baseline	T37	marked	male	NA	NA
2020	3	2020.3	baseline	baseline	T37	wild	female	1.66667	12
2020	3	2020.3	baseline	baseline	T37	wild	male	0	0
2020	3	2020.3	baseline	baseline	T38	marked	female	NA	NA
2020	3	2020.3	baseline	baseline	T38	marked	male	NA	NA
2020	3	2020.3	baseline	baseline	T38	wild	female	0.666667	5
2020	3	2020.3	baseline	baseline	T38	wild	male	0	0
2020	3	2020.3	baseline	baseline	T39	marked	female	NA	NA
2020	3	2020.3	baseline	baseline	T39	marked	male	NA	NA
2020	3	2020.3	baseline	baseline	T39	wild	female	0.375	3
2020	3	2020.3	baseline	baseline	T39	wild	male	0.458333	3
2020	3	2020.3	baseline	baseline	T4	marked	female	NA	NA
2020	3	2020.3	baseline	baseline	T4	marked	male	NA	NA
2020	3	2020.3	baseline	baseline	T4	wild	female	0.125	1
2020	3	2020.3	baseline	baseline	T4	wild	male	0	0
2020	3	2020.3	baseline	baseline	T40	marked	female	NA	NA
2020	3	2020.3	baseline	baseline	T40	marked	male	NA	NA
2020	3	2020.3	baseline	baseline	T40	wild	female	0.416667	3
2020	3	2020.3	baseline	baseline	T40	wild	male	0	0
2020	3	2020.3	baseline	baseline	T41	marked	female	NA	NA
2020	3	2020.3	baseline	baseline	T41	marked	male	NA	NA
2020	3	2020.3	baseline	baseline	T41	wild	female	0.291667	2
2020	3	2020.3	baseline	baseline	T41	wild	male	0	0
2020	3	2020.3	baseline	baseline	T42	marked	female	NA	NA
2020	3	2020.3	baseline	baseline	T42	marked	male	NA	NA
2020	3	2020.3	baseline	baseline	T42	wild	female	0.25	2
2020	3	2020.3	baseline	baseline	T42	wild	male	0.375	3
2020	3	2020.3	baseline	baseline	T43	marked	female	NA	NA
2020	3	2020.3	baseline	baseline	T43	marked	male	NA	NA
2020	3	2020.3	baseline	baseline	T43	wild	female	0.291667	2
2020	3	2020.3	baseline	baseline	T43	wild	male	0	0
2020	3	2020.3	baseline	baseline	T44	marked	female	NA	NA
2020	3	2020.3	baseline	baseline	T44	marked	male	NA	NA
2020	3	2020.3	baseline	baseline	T44	wild	female	0	0
2020	3	2020.3	baseline	baseline	T44	wild	male	0	0
2020	3	2020.3	baseline	baseline	T45	marked	female	NA	NA
2020	3	2020.3	baseline	baseline	T45	marked	male	NA	NA
2020	3	2020.3	baseline	baseline	T45	wild	female	0.125	1
2020	3	2020.3	baseline	baseline	T45	wild	male	0	0
2020	3	2020.3	baseline	baseline	T5	marked	female	NA	NA
2020	3	2020.3	baseline	baseline	T5	marked	male	NA	NA
2020	3	2020.3	baseline	baseline	T5	wild	female	0.25	2
2020	3	2020.3	baseline	baseline	T5	wild	male	0	0
2020	3	2020.3	baseline	baseline	T6	marked	female	NA	NA
2020	3	2020.3	baseline	baseline	T6	marked	male	NA	NA
2020	3	2020.3	baseline	baseline	T6	wild	female	0.333333	2
2020	3	2020.3	baseline	baseline	T6	wild	male	0	0
2020	3	2020.3	baseline	baseline	T7	marked	female	NA	NA
2020	3	2020.3	baseline	baseline	T7	marked	male	NA	NA
2020	3	2020.3	baseline	baseline	T7	wild	female	0.291667	2
2020	3	2020.3	baseline	baseline	T7	wild	male	0	0
2020	3	2020.3	baseline	baseline	T8	marked	female	NA	NA
2020	3	2020.3	baseline	baseline	T8	marked	male	NA	NA
2020	3	2020.3	baseline	baseline	T8	wild	female	0.375	3
2020	3	2020.3	baseline	baseline	T8	wild	male	0	0
2020	3	2020.3	baseline	baseline	T9	marked	female	NA	NA
2020	3	2020.3	baseline	baseline	T9	marked	male	NA	NA
2020	3	2020.3	baseline	baseline	T9	wild	female	0	0
2020	3	2020.3	baseline	baseline	T9	wild	male	0	0
2020	3	2020.3	buffer	buffer	B1	marked	female	NA	NA
2020	3	2020.3	buffer	buffer	B1	marked	male	NA	NA
2020	3	2020.3	buffer	buffer	B1	wild	female	0.125	1
2020	3	2020.3	buffer	buffer	B1	wild	male	0	0
2020	3	2020.3	buffer	buffer	B2	marked	female	NA	NA
2020	3	2020.3	buffer	buffer	B2	marked	male	NA	NA
2020	3	2020.3	buffer	buffer	B2	wild	female	0.416667	3
2020	3	2020.3	buffer	buffer	B2	wild	male	0	0
2020	3	2020.3	buffer	buffer	B3	marked	female	NA	NA
2020	3	2020.3	buffer	buffer	B3	marked	male	NA	NA
2020	3	2020.3	buffer	buffer	B3	wild	female	0.375	3
2020	3	2020.3	buffer	buffer	B3	wild	male	0	0
2020	4	2020.4	control	control	C1	marked	female	NA	NA
2020	4	2020.4	control	control	C1	marked	male	NA	NA
2020	4	2020.4	control	control	C1	wild	female	0.166667	1
2020	4	2020.4	control	control	C1	wild	male	0	0
2020	4	2020.4	control	control	C10	marked	female	NA	NA
2020	4	2020.4	control	control	C10	marked	male	NA	NA
2020	4	2020.4	control	control	C10	wild	female	0.666667	4
2020	4	2020.4	control	control	C10	wild	male	0	0
2020	4	2020.4	control	control	C2	marked	female	NA	NA
2020	4	2020.4	control	control	C2	marked	male	NA	NA
2020	4	2020.4	control	control	C2	wild	female	0	0
2020	4	2020.4	control	control	C2	wild	male	0	0
2020	4	2020.4	control	control	C3	marked	female	NA	NA
2020	4	2020.4	control	control	C3	marked	male	NA	NA
2020	4	2020.4	control	control	C3	wild	female	0	0
2020	4	2020.4	control	control	C3	wild	male	0	0
2020	4	2020.4	control	control	C4	marked	female	NA	NA
2020	4	2020.4	control	control	C4	marked	male	NA	NA
2020	4	2020.4	control	control	C4	wild	female	0.166667	1
2020	4	2020.4	control	control	C4	wild	male	0.166667	1
2020	4	2020.4	control	control	C5	marked	female	NA	NA
2020	4	2020.4	control	control	C5	marked	male	NA	NA
2020	4	2020.4	control	control	C5	wild	female	0	0
2020	4	2020.4	control	control	C5	wild	male	0	0
2020	4	2020.4	control	control	C6	marked	female	NA	NA
2020	4	2020.4	control	control	C6	marked	male	NA	NA
2020	4	2020.4	control	control	C6	wild	female	0.166667	1
2020	4	2020.4	control	control	C6	wild	male	0	0
2020	4	2020.4	control	control	C7	marked	female	NA	NA
2020	4	2020.4	control	control	C7	marked	male	NA	NA
2020	4	2020.4	control	control	C7	wild	female	0	0
2020	4	2020.4	control	control	C7	wild	male	0	0
2020	4	2020.4	control	control	C8	marked	female	NA	NA
2020	4	2020.4	control	control	C8	marked	male	NA	NA
2020	4	2020.4	control	control	C8	wild	female	0.166667	1
2020	4	2020.4	control	control	C8	wild	male	0	0
2020	4	2020.4	control	control	C9	marked	female	NA	NA
2020	4	2020.4	control	control	C9	marked	male	NA	NA
2020	4	2020.4	control	control	C9	wild	female	0.5	3
2020	4	2020.4	control	control	C9	wild	male	0	0
2020	4	2020.4	baseline	baseline	T1	marked	female	NA	NA
2020	4	2020.4	baseline	baseline	T1	marked	male	NA	NA
2020	4	2020.4	baseline	baseline	T1	wild	female	0.166667	1
2020	4	2020.4	baseline	baseline	T1	wild	male	0	0
2020	4	2020.4	baseline	baseline	T10	marked	female	NA	NA
2020	4	2020.4	baseline	baseline	T10	marked	male	NA	NA
2020	4	2020.4	baseline	baseline	T10	wild	female	0.291667	2
2020	4	2020.4	baseline	baseline	T10	wild	male	0	0
2020	4	2020.4	baseline	baseline	T11	marked	female	NA	NA
2020	4	2020.4	baseline	baseline	T11	marked	male	NA	NA
2020	4	2020.4	baseline	baseline	T11	wild	female	0	0
2020	4	2020.4	baseline	baseline	T11	wild	male	0	0
2020	4	2020.4	baseline	baseline	T12	marked	female	NA	NA
2020	4	2020.4	baseline	baseline	T12	marked	male	NA	NA
2020	4	2020.4	baseline	baseline	T12	wild	female	0.333333	2
2020	4	2020.4	baseline	baseline	T12	wild	male	0	0
2020	4	2020.4	baseline	baseline	T13	marked	female	NA	NA
2020	4	2020.4	baseline	baseline	T13	marked	male	NA	NA
2020	4	2020.4	baseline	baseline	T13	wild	female	0.333333	2
2020	4	2020.4	baseline	baseline	T13	wild	male	0	0
2020	4	2020.4	baseline	baseline	T14	marked	female	NA	NA
2020	4	2020.4	baseline	baseline	T14	marked	male	NA	NA
2020	4	2020.4	baseline	baseline	T14	wild	female	0.166667	1
2020	4	2020.4	baseline	baseline	T14	wild	male	0	0
2020	4	2020.4	baseline	baseline	T15	marked	female	NA	NA
2020	4	2020.4	baseline	baseline	T15	marked	male	NA	NA
2020	4	2020.4	baseline	baseline	T15	wild	female	0	0
2020	4	2020.4	baseline	baseline	T15	wild	male	0	0
2020	4	2020.4	baseline	baseline	T16	marked	female	NA	NA
2020	4	2020.4	baseline	baseline	T16	marked	male	NA	NA
2020	4	2020.4	baseline	baseline	T16	wild	female	0	0
2020	4	2020.4	baseline	baseline	T16	wild	male	0	0
2020	4	2020.4	baseline	baseline	T17	marked	female	NA	NA
2020	4	2020.4	baseline	baseline	T17	marked	male	NA	NA
2020	4	2020.4	baseline	baseline	T17	wild	female	0.166667	1
2020	4	2020.4	baseline	baseline	T17	wild	male	0	0
2020	4	2020.4	baseline	baseline	T18	marked	female	NA	NA
2020	4	2020.4	baseline	baseline	T18	marked	male	NA	NA
2020	4	2020.4	baseline	baseline	T18	wild	female	0	0
2020	4	2020.4	baseline	baseline	T18	wild	male	0	0
2020	4	2020.4	baseline	baseline	T19	marked	female	NA	NA
2020	4	2020.4	baseline	baseline	T19	marked	male	NA	NA
2020	4	2020.4	baseline	baseline	T19	wild	female	0	0
2020	4	2020.4	baseline	baseline	T19	wild	male	0	0
2020	4	2020.4	baseline	baseline	T2	marked	female	NA	NA
2020	4	2020.4	baseline	baseline	T2	marked	male	NA	NA
2020	4	2020.4	baseline	baseline	T2	wild	female	0	0
2020	4	2020.4	baseline	baseline	T2	wild	male	0	0
2020	4	2020.4	baseline	baseline	T20	marked	female	NA	NA
2020	4	2020.4	baseline	baseline	T20	marked	male	NA	NA
2020	4	2020.4	baseline	baseline	T20	wild	female	0.666667	4
2020	4	2020.4	baseline	baseline	T20	wild	male	0	0
2020	4	2020.4	baseline	baseline	T21	marked	female	NA	NA
2020	4	2020.4	baseline	baseline	T21	marked	male	NA	NA
2020	4	2020.4	baseline	baseline	T21	wild	female	0	0
2020	4	2020.4	baseline	baseline	T21	wild	male	0	0
2020	4	2020.4	baseline	baseline	T22	marked	female	NA	NA
2020	4	2020.4	baseline	baseline	T22	marked	male	NA	NA
2020	4	2020.4	baseline	baseline	T22	wild	female	0	0
2020	4	2020.4	baseline	baseline	T22	wild	male	0	0
2020	4	2020.4	baseline	baseline	T23	marked	female	NA	NA
2020	4	2020.4	baseline	baseline	T23	marked	male	NA	NA
2020	4	2020.4	baseline	baseline	T23	wild	female	0	0
2020	4	2020.4	baseline	baseline	T23	wild	male	0.166667	1
2020	4	2020.4	baseline	baseline	T24	marked	female	NA	NA
2020	4	2020.4	baseline	baseline	T24	marked	male	NA	NA
2020	4	2020.4	baseline	baseline	T24	wild	female	0	0
2020	4	2020.4	baseline	baseline	T24	wild	male	0	0
2020	4	2020.4	baseline	baseline	T25	marked	female	NA	NA
2020	4	2020.4	baseline	baseline	T25	marked	male	NA	NA
2020	4	2020.4	baseline	baseline	T25	wild	female	0	0
2020	4	2020.4	baseline	baseline	T25	wild	male	0	0
2020	4	2020.4	baseline	baseline	T26	marked	female	NA	NA
2020	4	2020.4	baseline	baseline	T26	marked	male	NA	NA
2020	4	2020.4	baseline	baseline	T26	wild	female	0.333333	2
2020	4	2020.4	baseline	baseline	T26	wild	male	0	0
2020	4	2020.4	baseline	baseline	T27	marked	female	NA	NA
2020	4	2020.4	baseline	baseline	T27	marked	male	NA	NA
2020	4	2020.4	baseline	baseline	T27	wild	female	0.333333	2
2020	4	2020.4	baseline	baseline	T27	wild	male	0	0
2020	4	2020.4	baseline	baseline	T28	marked	female	NA	NA
2020	4	2020.4	baseline	baseline	T28	marked	male	NA	NA
2020	4	2020.4	baseline	baseline	T28	wild	female	0.166667	1
2020	4	2020.4	baseline	baseline	T28	wild	male	0	0
2020	4	2020.4	baseline	baseline	T29	marked	female	NA	NA
2020	4	2020.4	baseline	baseline	T29	marked	male	NA	NA
2020	4	2020.4	baseline	baseline	T29	wild	female	0.333333	2
2020	4	2020.4	baseline	baseline	T29	wild	male	0	0
2020	4	2020.4	baseline	baseline	T3	marked	female	NA	NA
2020	4	2020.4	baseline	baseline	T3	marked	male	NA	NA
2020	4	2020.4	baseline	baseline	T3	wild	female	0.166667	1
2020	4	2020.4	baseline	baseline	T3	wild	male	0	0
2020	4	2020.4	baseline	baseline	T30	marked	female	NA	NA
2020	4	2020.4	baseline	baseline	T30	marked	male	NA	NA
2020	4	2020.4	baseline	baseline	T30	wild	female	0.333333	2
2020	4	2020.4	baseline	baseline	T30	wild	male	0	0
2020	4	2020.4	baseline	baseline	T31	marked	female	NA	NA
2020	4	2020.4	baseline	baseline	T31	marked	male	NA	NA
2020	4	2020.4	baseline	baseline	T31	wild	female	0	0
2020	4	2020.4	baseline	baseline	T31	wild	male	0	0
2020	4	2020.4	baseline	baseline	T32	marked	female	NA	NA
2020	4	2020.4	baseline	baseline	T32	marked	male	NA	NA
2020	4	2020.4	baseline	baseline	T32	wild	female	0	0
2020	4	2020.4	baseline	baseline	T32	wild	male	0	0
2020	4	2020.4	baseline	baseline	T33	marked	female	NA	NA
2020	4	2020.4	baseline	baseline	T33	marked	male	NA	NA
2020	4	2020.4	baseline	baseline	T33	wild	female	0	0
2020	4	2020.4	baseline	baseline	T33	wild	male	0	0
2020	4	2020.4	baseline	baseline	T34	marked	female	NA	NA
2020	4	2020.4	baseline	baseline	T34	marked	male	NA	NA
2020	4	2020.4	baseline	baseline	T34	wild	female	0	0
2020	4	2020.4	baseline	baseline	T34	wild	male	0	0
2020	4	2020.4	baseline	baseline	T35	marked	female	NA	NA
2020	4	2020.4	baseline	baseline	T35	marked	male	NA	NA
2020	4	2020.4	baseline	baseline	T35	wild	female	0	0
2020	4	2020.4	baseline	baseline	T35	wild	male	0	0
2020	4	2020.4	baseline	baseline	T36	marked	female	NA	NA
2020	4	2020.4	baseline	baseline	T36	marked	male	NA	NA
2020	4	2020.4	baseline	baseline	T36	wild	female	0	0
2020	4	2020.4	baseline	baseline	T36	wild	male	0	0
2020	4	2020.4	baseline	baseline	T37	marked	female	NA	NA
2020	4	2020.4	baseline	baseline	T37	marked	male	NA	NA
2020	4	2020.4	baseline	baseline	T37	wild	female	0.666667	4
2020	4	2020.4	baseline	baseline	T37	wild	male	0	0
2020	4	2020.4	baseline	baseline	T38	marked	female	NA	NA
2020	4	2020.4	baseline	baseline	T38	marked	male	NA	NA
2020	4	2020.4	baseline	baseline	T38	wild	female	0.333333	2
2020	4	2020.4	baseline	baseline	T38	wild	male	0	0
2020	4	2020.4	baseline	baseline	T39	marked	female	NA	NA
2020	4	2020.4	baseline	baseline	T39	marked	male	NA	NA
2020	4	2020.4	baseline	baseline	T39	wild	female	0	0
2020	4	2020.4	baseline	baseline	T39	wild	male	0	0
2020	4	2020.4	baseline	baseline	T4	marked	female	NA	NA
2020	4	2020.4	baseline	baseline	T4	marked	male	NA	NA
2020	4	2020.4	baseline	baseline	T4	wild	female	0	0
2020	4	2020.4	baseline	baseline	T4	wild	male	0	0
2020	4	2020.4	baseline	baseline	T40	marked	female	NA	NA
2020	4	2020.4	baseline	baseline	T40	marked	male	NA	NA
2020	4	2020.4	baseline	baseline	T40	wild	female	0	0
2020	4	2020.4	baseline	baseline	T40	wild	male	0	0
2020	4	2020.4	baseline	baseline	T41	marked	female	NA	NA
2020	4	2020.4	baseline	baseline	T41	marked	male	NA	NA
2020	4	2020.4	baseline	baseline	T41	wild	female	0	0
2020	4	2020.4	baseline	baseline	T41	wild	male	0	0
2020	4	2020.4	baseline	baseline	T42	marked	female	NA	NA
2020	4	2020.4	baseline	baseline	T42	marked	male	NA	NA
2020	4	2020.4	baseline	baseline	T42	wild	female	0.333333	2
2020	4	2020.4	baseline	baseline	T42	wild	male	0	0
2020	4	2020.4	baseline	baseline	T43	marked	female	NA	NA
2020	4	2020.4	baseline	baseline	T43	marked	male	NA	NA
2020	4	2020.4	baseline	baseline	T43	wild	female	0.166667	1
2020	4	2020.4	baseline	baseline	T43	wild	male	0	0
2020	4	2020.4	baseline	baseline	T44	marked	female	NA	NA
2020	4	2020.4	baseline	baseline	T44	marked	male	NA	NA
2020	4	2020.4	baseline	baseline	T44	wild	female	0.166667	1
2020	4	2020.4	baseline	baseline	T44	wild	male	0	0
2020	4	2020.4	baseline	baseline	T45	marked	female	NA	NA
2020	4	2020.4	baseline	baseline	T45	marked	male	NA	NA
2020	4	2020.4	baseline	baseline	T45	wild	female	0	0
2020	4	2020.4	baseline	baseline	T45	wild	male	0	0
2020	4	2020.4	baseline	baseline	T5	marked	female	NA	NA
2020	4	2020.4	baseline	baseline	T5	marked	male	NA	NA
2020	4	2020.4	baseline	baseline	T5	wild	female	0	0
2020	4	2020.4	baseline	baseline	T5	wild	male	0	0
2020	4	2020.4	baseline	baseline	T6	marked	female	NA	NA
2020	4	2020.4	baseline	baseline	T6	marked	male	NA	NA
2020	4	2020.4	baseline	baseline	T6	wild	female	0.166667	1
2020	4	2020.4	baseline	baseline	T6	wild	male	0	0
2020	4	2020.4	baseline	baseline	T7	marked	female	NA	NA
2020	4	2020.4	baseline	baseline	T7	marked	male	NA	NA
2020	4	2020.4	baseline	baseline	T7	wild	female	0	0
2020	4	2020.4	baseline	baseline	T7	wild	male	0	0
2020	4	2020.4	baseline	baseline	T8	marked	female	NA	NA
2020	4	2020.4	baseline	baseline	T8	marked	male	NA	NA
2020	4	2020.4	baseline	baseline	T8	wild	female	0	0
2020	4	2020.4	baseline	baseline	T8	wild	male	0	0
2020	4	2020.4	baseline	baseline	T9	marked	female	NA	NA
2020	4	2020.4	baseline	baseline	T9	marked	male	NA	NA
2020	4	2020.4	baseline	baseline	T9	wild	female	0	0
2020	4	2020.4	baseline	baseline	T9	wild	male	0	0
2020	4	2020.4	buffer	buffer	B1	marked	female	NA	NA
2020	4	2020.4	buffer	buffer	B1	marked	male	NA	NA
2020	4	2020.4	buffer	buffer	B1	wild	female	0	0
2020	4	2020.4	buffer	buffer	B1	wild	male	0	0
2020	4	2020.4	buffer	buffer	B2	marked	female	NA	NA
2020	4	2020.4	buffer	buffer	B2	marked	male	NA	NA
2020	4	2020.4	buffer	buffer	B2	wild	female	0.166667	1
2020	4	2020.4	buffer	buffer	B2	wild	male	0	0
2020	4	2020.4	buffer	buffer	B3	marked	female	NA	NA
2020	4	2020.4	buffer	buffer	B3	marked	male	NA	NA
2020	4	2020.4	buffer	buffer	B3	wild	female	0.666667	4
2020	4	2020.4	buffer	buffer	B3	wild	male	0	0
2020	5	2020.5	control	control	C1	marked	female	NA	NA
2020	5	2020.5	control	control	C1	marked	male	NA	NA
2020	5	2020.5	control	control	C1	wild	female	0	0
2020	5	2020.5	control	control	C1	wild	male	0	0
2020	5	2020.5	control	control	C10	marked	female	NA	NA
2020	5	2020.5	control	control	C10	marked	male	NA	NA
2020	5	2020.5	control	control	C10	wild	female	0.458333	3
2020	5	2020.5	control	control	C10	wild	male	0	0
2020	5	2020.5	control	control	C2	marked	female	NA	NA
2020	5	2020.5	control	control	C2	marked	male	NA	NA
2020	5	2020.5	control	control	C2	wild	female	0	0
2020	5	2020.5	control	control	C2	wild	male	0	0
2020	5	2020.5	control	control	C3	marked	female	NA	NA
2020	5	2020.5	control	control	C3	marked	male	NA	NA
2020	5	2020.5	control	control	C3	wild	female	0.291667	2
2020	5	2020.5	control	control	C3	wild	male	0	0
2020	5	2020.5	control	control	C4	marked	female	NA	NA
2020	5	2020.5	control	control	C4	marked	male	NA	NA
2020	5	2020.5	control	control	C4	wild	female	0.166667	1
2020	5	2020.5	control	control	C4	wild	male	0.125	1
2020	5	2020.5	control	control	C5	marked	female	NA	NA
2020	5	2020.5	control	control	C5	marked	male	NA	NA
2020	5	2020.5	control	control	C5	wild	female	0.125	1
2020	5	2020.5	control	control	C5	wild	male	0	0
2020	5	2020.5	control	control	C6	marked	female	NA	NA
2020	5	2020.5	control	control	C6	marked	male	NA	NA
2020	5	2020.5	control	control	C6	wild	female	0.25	2
2020	5	2020.5	control	control	C6	wild	male	0	0
2020	5	2020.5	control	control	C7	marked	female	NA	NA
2020	5	2020.5	control	control	C7	marked	male	NA	NA
2020	5	2020.5	control	control	C7	wild	female	0.125	1
2020	5	2020.5	control	control	C7	wild	male	0	0
2020	5	2020.5	control	control	C8	marked	female	NA	NA
2020	5	2020.5	control	control	C8	marked	male	NA	NA
2020	5	2020.5	control	control	C8	wild	female	0.333333	2
2020	5	2020.5	control	control	C8	wild	male	0	0
2020	5	2020.5	control	control	C9	marked	female	NA	NA
2020	5	2020.5	control	control	C9	marked	male	NA	NA
2020	5	2020.5	control	control	C9	wild	female	0	0
2020	5	2020.5	control	control	C9	wild	male	0	0
2020	5	2020.5	baseline	baseline	T1	marked	female	NA	NA
2020	5	2020.5	baseline	baseline	T1	marked	male	NA	NA
2020	5	2020.5	baseline	baseline	T1	wild	female	0	0
2020	5	2020.5	baseline	baseline	T1	wild	male	0	0
2020	5	2020.5	baseline	baseline	T10	marked	female	NA	NA
2020	5	2020.5	baseline	baseline	T10	marked	male	NA	NA
2020	5	2020.5	baseline	baseline	T10	wild	female	0	0
2020	5	2020.5	baseline	baseline	T10	wild	male	0	0
2020	5	2020.5	baseline	baseline	T11	marked	female	NA	NA
2020	5	2020.5	baseline	baseline	T11	marked	male	NA	NA
2020	5	2020.5	baseline	baseline	T11	wild	female	0	0
2020	5	2020.5	baseline	baseline	T11	wild	male	0	0
2020	5	2020.5	baseline	baseline	T12	marked	female	NA	NA
2020	5	2020.5	baseline	baseline	T12	marked	male	NA	NA
2020	5	2020.5	baseline	baseline	T12	wild	female	0	0
2020	5	2020.5	baseline	baseline	T12	wild	male	0	0
2020	5	2020.5	baseline	baseline	T13	marked	female	NA	NA
2020	5	2020.5	baseline	baseline	T13	marked	male	NA	NA
2020	5	2020.5	baseline	baseline	T13	wild	female	0	0
2020	5	2020.5	baseline	baseline	T13	wild	male	0	0
2020	5	2020.5	baseline	baseline	T14	marked	female	NA	NA
2020	5	2020.5	baseline	baseline	T14	marked	male	NA	NA
2020	5	2020.5	baseline	baseline	T14	wild	female	0	0
2020	5	2020.5	baseline	baseline	T14	wild	male	0	0
2020	5	2020.5	baseline	baseline	T15	marked	female	NA	NA
2020	5	2020.5	baseline	baseline	T15	marked	male	NA	NA
2020	5	2020.5	baseline	baseline	T15	wild	female	0	0
2020	5	2020.5	baseline	baseline	T15	wild	male	0	0
2020	5	2020.5	baseline	baseline	T16	marked	female	NA	NA
2020	5	2020.5	baseline	baseline	T16	marked	male	NA	NA
2020	5	2020.5	baseline	baseline	T16	wild	female	0	0
2020	5	2020.5	baseline	baseline	T16	wild	male	0	0
2020	5	2020.5	baseline	baseline	T17	marked	female	NA	NA
2020	5	2020.5	baseline	baseline	T17	marked	male	NA	NA
2020	5	2020.5	baseline	baseline	T17	wild	female	0	0
2020	5	2020.5	baseline	baseline	T17	wild	male	0	0
2020	5	2020.5	baseline	baseline	T18	marked	female	NA	NA
2020	5	2020.5	baseline	baseline	T18	marked	male	NA	NA
2020	5	2020.5	baseline	baseline	T18	wild	female	0	0
2020	5	2020.5	baseline	baseline	T18	wild	male	0	0
2020	5	2020.5	baseline	baseline	T19	marked	female	NA	NA
2020	5	2020.5	baseline	baseline	T19	marked	male	NA	NA
2020	5	2020.5	baseline	baseline	T19	wild	female	0	0
2020	5	2020.5	baseline	baseline	T19	wild	male	0	0
2020	5	2020.5	baseline	baseline	T2	marked	female	NA	NA
2020	5	2020.5	baseline	baseline	T2	marked	male	NA	NA
2020	5	2020.5	baseline	baseline	T2	wild	female	0	0
2020	5	2020.5	baseline	baseline	T2	wild	male	0	0
2020	5	2020.5	baseline	baseline	T20	marked	female	NA	NA
2020	5	2020.5	baseline	baseline	T20	marked	male	NA	NA
2020	5	2020.5	baseline	baseline	T20	wild	female	0.291667	2
2020	5	2020.5	baseline	baseline	T20	wild	male	0	0
2020	5	2020.5	baseline	baseline	T21	marked	female	NA	NA
2020	5	2020.5	baseline	baseline	T21	marked	male	NA	NA
2020	5	2020.5	baseline	baseline	T21	wild	female	0	0
2020	5	2020.5	baseline	baseline	T21	wild	male	0	0
2020	5	2020.5	baseline	baseline	T22	marked	female	NA	NA
2020	5	2020.5	baseline	baseline	T22	marked	male	NA	NA
2020	5	2020.5	baseline	baseline	T22	wild	female	0	0
2020	5	2020.5	baseline	baseline	T22	wild	male	0	0
2020	5	2020.5	baseline	baseline	T23	marked	female	NA	NA
2020	5	2020.5	baseline	baseline	T23	marked	male	NA	NA
2020	5	2020.5	baseline	baseline	T23	wild	female	0.25	2
2020	5	2020.5	baseline	baseline	T23	wild	male	0	0
2020	5	2020.5	baseline	baseline	T24	marked	female	NA	NA
2020	5	2020.5	baseline	baseline	T24	marked	male	NA	NA
2020	5	2020.5	baseline	baseline	T24	wild	female	0.291667	2
2020	5	2020.5	baseline	baseline	T24	wild	male	0	0
2020	5	2020.5	baseline	baseline	T25	marked	female	NA	NA
2020	5	2020.5	baseline	baseline	T25	marked	male	NA	NA
2020	5	2020.5	baseline	baseline	T25	wild	female	0.166667	1
2020	5	2020.5	baseline	baseline	T25	wild	male	0	0
2020	5	2020.5	baseline	baseline	T26	marked	female	NA	NA
2020	5	2020.5	baseline	baseline	T26	marked	male	NA	NA
2020	5	2020.5	baseline	baseline	T26	wild	female	0.125	1
2020	5	2020.5	baseline	baseline	T26	wild	male	0	0
2020	5	2020.5	baseline	baseline	T27	marked	female	NA	NA
2020	5	2020.5	baseline	baseline	T27	marked	male	NA	NA
2020	5	2020.5	baseline	baseline	T27	wild	female	0	0
2020	5	2020.5	baseline	baseline	T27	wild	male	0	0
2020	5	2020.5	baseline	baseline	T28	marked	female	NA	NA
2020	5	2020.5	baseline	baseline	T28	marked	male	NA	NA
2020	5	2020.5	baseline	baseline	T28	wild	female	0.291667	2
2020	5	2020.5	baseline	baseline	T28	wild	male	0	0
2020	5	2020.5	baseline	baseline	T29	marked	female	NA	NA
2020	5	2020.5	baseline	baseline	T29	marked	male	NA	NA
2020	5	2020.5	baseline	baseline	T29	wild	female	0.291667	2
2020	5	2020.5	baseline	baseline	T29	wild	male	0	0
2020	5	2020.5	baseline	baseline	T3	marked	female	NA	NA
2020	5	2020.5	baseline	baseline	T3	marked	male	NA	NA
2020	5	2020.5	baseline	baseline	T3	wild	female	0	0
2020	5	2020.5	baseline	baseline	T3	wild	male	0	0
2020	5	2020.5	baseline	baseline	T30	marked	female	NA	NA
2020	5	2020.5	baseline	baseline	T30	marked	male	NA	NA
2020	5	2020.5	baseline	baseline	T30	wild	female	0	0
2020	5	2020.5	baseline	baseline	T30	wild	male	0	0
2020	5	2020.5	baseline	baseline	T31	marked	female	NA	NA
2020	5	2020.5	baseline	baseline	T31	marked	male	NA	NA
2020	5	2020.5	baseline	baseline	T31	wild	female	0	0
2020	5	2020.5	baseline	baseline	T31	wild	male	0	0
2020	5	2020.5	baseline	baseline	T32	marked	female	NA	NA
2020	5	2020.5	baseline	baseline	T32	marked	male	NA	NA
2020	5	2020.5	baseline	baseline	T32	wild	female	0	0
2020	5	2020.5	baseline	baseline	T32	wild	male	0	0
2020	5	2020.5	baseline	baseline	T33	marked	female	NA	NA
2020	5	2020.5	baseline	baseline	T33	marked	male	NA	NA
2020	5	2020.5	baseline	baseline	T33	wild	female	0	0
2020	5	2020.5	baseline	baseline	T33	wild	male	0	0
2020	5	2020.5	baseline	baseline	T34	marked	female	NA	NA
2020	5	2020.5	baseline	baseline	T34	marked	male	NA	NA
2020	5	2020.5	baseline	baseline	T34	wild	female	0.125	1
2020	5	2020.5	baseline	baseline	T34	wild	male	0	0
2020	5	2020.5	baseline	baseline	T35	marked	female	NA	NA
2020	5	2020.5	baseline	baseline	T35	marked	male	NA	NA
2020	5	2020.5	baseline	baseline	T35	wild	female	0.125	1
2020	5	2020.5	baseline	baseline	T35	wild	male	0	0
2020	5	2020.5	baseline	baseline	T36	marked	female	NA	NA
2020	5	2020.5	baseline	baseline	T36	marked	male	NA	NA
2020	5	2020.5	baseline	baseline	T36	wild	female	0	0
2020	5	2020.5	baseline	baseline	T36	wild	male	0	0
2020	5	2020.5	baseline	baseline	T37	marked	female	NA	NA
2020	5	2020.5	baseline	baseline	T37	marked	male	NA	NA
2020	5	2020.5	baseline	baseline	T37	wild	female	0.541667	4
2020	5	2020.5	baseline	baseline	T37	wild	male	0	0
2020	5	2020.5	baseline	baseline	T38	marked	female	NA	NA
2020	5	2020.5	baseline	baseline	T38	marked	male	NA	NA
2020	5	2020.5	baseline	baseline	T38	wild	female	0	0
2020	5	2020.5	baseline	baseline	T38	wild	male	0	0
2020	5	2020.5	baseline	baseline	T39	marked	female	NA	NA
2020	5	2020.5	baseline	baseline	T39	marked	male	NA	NA
2020	5	2020.5	baseline	baseline	T39	wild	female	0.5	4
2020	5	2020.5	baseline	baseline	T39	wild	male	0	0
2020	5	2020.5	baseline	baseline	T4	marked	female	NA	NA
2020	5	2020.5	baseline	baseline	T4	marked	male	NA	NA
2020	5	2020.5	baseline	baseline	T4	wild	female	0.5	4
2020	5	2020.5	baseline	baseline	T4	wild	male	0	0
2020	5	2020.5	baseline	baseline	T40	marked	female	NA	NA
2020	5	2020.5	baseline	baseline	T40	marked	male	NA	NA
2020	5	2020.5	baseline	baseline	T40	wild	female	0.166667	1
2020	5	2020.5	baseline	baseline	T40	wild	male	0	0
2020	5	2020.5	baseline	baseline	T41	marked	female	NA	NA
2020	5	2020.5	baseline	baseline	T41	marked	male	NA	NA
2020	5	2020.5	baseline	baseline	T41	wild	female	0	0
2020	5	2020.5	baseline	baseline	T41	wild	male	0	0
2020	5	2020.5	baseline	baseline	T42	marked	female	NA	NA
2020	5	2020.5	baseline	baseline	T42	marked	male	NA	NA
2020	5	2020.5	baseline	baseline	T42	wild	female	0.166667	1
2020	5	2020.5	baseline	baseline	T42	wild	male	0	0
2020	5	2020.5	baseline	baseline	T43	marked	female	NA	NA
2020	5	2020.5	baseline	baseline	T43	marked	male	NA	NA
2020	5	2020.5	baseline	baseline	T43	wild	female	0.125	1
2020	5	2020.5	baseline	baseline	T43	wild	male	0	0
2020	5	2020.5	baseline	baseline	T44	marked	female	NA	NA
2020	5	2020.5	baseline	baseline	T44	marked	male	NA	NA
2020	5	2020.5	baseline	baseline	T44	wild	female	0.166667	1
2020	5	2020.5	baseline	baseline	T44	wild	male	0	0
2020	5	2020.5	baseline	baseline	T45	marked	female	NA	NA
2020	5	2020.5	baseline	baseline	T45	marked	male	NA	NA
2020	5	2020.5	baseline	baseline	T45	wild	female	0.125	1
2020	5	2020.5	baseline	baseline	T45	wild	male	0	0
2020	5	2020.5	baseline	baseline	T5	marked	female	NA	NA
2020	5	2020.5	baseline	baseline	T5	marked	male	NA	NA
2020	5	2020.5	baseline	baseline	T5	wild	female	0.166667	1
2020	5	2020.5	baseline	baseline	T5	wild	male	0	0
2020	5	2020.5	baseline	baseline	T6	marked	female	NA	NA
2020	5	2020.5	baseline	baseline	T6	marked	male	NA	NA
2020	5	2020.5	baseline	baseline	T6	wild	female	0	0
2020	5	2020.5	baseline	baseline	T6	wild	male	0	0
2020	5	2020.5	baseline	baseline	T7	marked	female	NA	NA
2020	5	2020.5	baseline	baseline	T7	marked	male	NA	NA
2020	5	2020.5	baseline	baseline	T7	wild	female	0	0
2020	5	2020.5	baseline	baseline	T7	wild	male	0	0
2020	5	2020.5	baseline	baseline	T8	marked	female	NA	NA
2020	5	2020.5	baseline	baseline	T8	marked	male	NA	NA
2020	5	2020.5	baseline	baseline	T8	wild	female	0.375	3
2020	5	2020.5	baseline	baseline	T8	wild	male	0	0
2020	5	2020.5	baseline	baseline	T9	marked	female	NA	NA
2020	5	2020.5	baseline	baseline	T9	marked	male	NA	NA
2020	5	2020.5	baseline	baseline	T9	wild	female	0	0
2020	5	2020.5	baseline	baseline	T9	wild	male	0	0
2020	5	2020.5	buffer	buffer	B1	marked	female	NA	NA
2020	5	2020.5	buffer	buffer	B1	marked	male	NA	NA
2020	5	2020.5	buffer	buffer	B1	wild	female	0.291667	2
2020	5	2020.5	buffer	buffer	B1	wild	male	0	0
2020	5	2020.5	buffer	buffer	B2	marked	female	NA	NA
2020	5	2020.5	buffer	buffer	B2	marked	male	NA	NA
2020	5	2020.5	buffer	buffer	B2	wild	female	0	0
2020	5	2020.5	buffer	buffer	B2	wild	male	0	0
2020	5	2020.5	buffer	buffer	B3	marked	female	NA	NA
2020	5	2020.5	buffer	buffer	B3	marked	male	NA	NA
2020	5	2020.5	buffer	buffer	B3	wild	female	0	0
2020	5	2020.5	buffer	buffer	B3	wild	male	0	0
2020	6	2020.6	control	control	C1	marked	female	NA	NA
2020	6	2020.6	control	control	C1	marked	male	NA	NA
2020	6	2020.6	control	control	C1	wild	female	0	0
2020	6	2020.6	control	control	C1	wild	male	0	0
2020	6	2020.6	control	control	C10	marked	female	NA	NA
2020	6	2020.6	control	control	C10	marked	male	NA	NA
2020	6	2020.6	control	control	C10	wild	female	0.125	1
2020	6	2020.6	control	control	C10	wild	male	0	0
2020	6	2020.6	control	control	C2	marked	female	NA	NA
2020	6	2020.6	control	control	C2	marked	male	NA	NA
2020	6	2020.6	control	control	C2	wild	female	0	0
2020	6	2020.6	control	control	C2	wild	male	0	0
2020	6	2020.6	control	control	C3	marked	female	NA	NA
2020	6	2020.6	control	control	C3	marked	male	NA	NA
2020	6	2020.6	control	control	C3	wild	female	0	0
2020	6	2020.6	control	control	C3	wild	male	0	0
2020	6	2020.6	control	control	C4	marked	female	NA	NA
2020	6	2020.6	control	control	C4	marked	male	NA	NA
2020	6	2020.6	control	control	C4	wild	female	0.25	2
2020	6	2020.6	control	control	C4	wild	male	0.25	2
2020	6	2020.6	control	control	C5	marked	female	NA	NA
2020	6	2020.6	control	control	C5	marked	male	NA	NA
2020	6	2020.6	control	control	C5	wild	female	0.166667	1
2020	6	2020.6	control	control	C5	wild	male	0	0
2020	6	2020.6	control	control	C6	marked	female	NA	NA
2020	6	2020.6	control	control	C6	marked	male	NA	NA
2020	6	2020.6	control	control	C6	wild	female	0	0
2020	6	2020.6	control	control	C6	wild	male	0	0
2020	6	2020.6	control	control	C7	marked	female	NA	NA
2020	6	2020.6	control	control	C7	marked	male	NA	NA
2020	6	2020.6	control	control	C7	wild	female	0.125	1
2020	6	2020.6	control	control	C7	wild	male	0	0
2020	6	2020.6	control	control	C8	marked	female	NA	NA
2020	6	2020.6	control	control	C8	marked	male	NA	NA
2020	6	2020.6	control	control	C8	wild	female	0.166667	1
2020	6	2020.6	control	control	C8	wild	male	0	0
2020	6	2020.6	control	control	C9	marked	female	NA	NA
2020	6	2020.6	control	control	C9	marked	male	NA	NA
2020	6	2020.6	control	control	C9	wild	female	0.125	1
2020	6	2020.6	control	control	C9	wild	male	0	0
2020	6	2020.6	baseline	baseline	T1	marked	female	NA	NA
2020	6	2020.6	baseline	baseline	T1	marked	male	NA	NA
2020	6	2020.6	baseline	baseline	T1	wild	female	0.25	2
2020	6	2020.6	baseline	baseline	T1	wild	male	0	0
2020	6	2020.6	baseline	baseline	T10	marked	female	NA	NA
2020	6	2020.6	baseline	baseline	T10	marked	male	NA	NA
2020	6	2020.6	baseline	baseline	T10	wild	female	0.166667	1
2020	6	2020.6	baseline	baseline	T10	wild	male	0	0
2020	6	2020.6	baseline	baseline	T11	marked	female	NA	NA
2020	6	2020.6	baseline	baseline	T11	marked	male	NA	NA
2020	6	2020.6	baseline	baseline	T11	wild	female	0	0
2020	6	2020.6	baseline	baseline	T11	wild	male	0	0
2020	6	2020.6	baseline	baseline	T12	marked	female	NA	NA
2020	6	2020.6	baseline	baseline	T12	marked	male	NA	NA
2020	6	2020.6	baseline	baseline	T12	wild	female	0	0
2020	6	2020.6	baseline	baseline	T12	wild	male	0	0
2020	6	2020.6	baseline	baseline	T13	marked	female	NA	NA
2020	6	2020.6	baseline	baseline	T13	marked	male	NA	NA
2020	6	2020.6	baseline	baseline	T13	wild	female	0	0
2020	6	2020.6	baseline	baseline	T13	wild	male	0	0
2020	6	2020.6	baseline	baseline	T14	marked	female	NA	NA
2020	6	2020.6	baseline	baseline	T14	marked	male	NA	NA
2020	6	2020.6	baseline	baseline	T14	wild	female	0	0
2020	6	2020.6	baseline	baseline	T14	wild	male	0	0
2020	6	2020.6	baseline	baseline	T15	marked	female	NA	NA
2020	6	2020.6	baseline	baseline	T15	marked	male	NA	NA
2020	6	2020.6	baseline	baseline	T15	wild	female	0	0
2020	6	2020.6	baseline	baseline	T15	wild	male	0	0
2020	6	2020.6	baseline	baseline	T16	marked	female	NA	NA
2020	6	2020.6	baseline	baseline	T16	marked	male	NA	NA
2020	6	2020.6	baseline	baseline	T16	wild	female	0	0
2020	6	2020.6	baseline	baseline	T16	wild	male	0	0
2020	6	2020.6	baseline	baseline	T17	marked	female	NA	NA
2020	6	2020.6	baseline	baseline	T17	marked	male	NA	NA
2020	6	2020.6	baseline	baseline	T17	wild	female	0	0
2020	6	2020.6	baseline	baseline	T17	wild	male	0	0
2020	6	2020.6	baseline	baseline	T18	marked	female	NA	NA
2020	6	2020.6	baseline	baseline	T18	marked	male	NA	NA
2020	6	2020.6	baseline	baseline	T18	wild	female	0	0
2020	6	2020.6	baseline	baseline	T18	wild	male	0	0
2020	6	2020.6	baseline	baseline	T19	marked	female	NA	NA
2020	6	2020.6	baseline	baseline	T19	marked	male	NA	NA
2020	6	2020.6	baseline	baseline	T19	wild	female	0	0
2020	6	2020.6	baseline	baseline	T19	wild	male	0	0
2020	6	2020.6	baseline	baseline	T2	marked	female	NA	NA
2020	6	2020.6	baseline	baseline	T2	marked	male	NA	NA
2020	6	2020.6	baseline	baseline	T2	wild	female	0.5	4
2020	6	2020.6	baseline	baseline	T2	wild	male	0	0
2020	6	2020.6	baseline	baseline	T20	marked	female	NA	NA
2020	6	2020.6	baseline	baseline	T20	marked	male	NA	NA
2020	6	2020.6	baseline	baseline	T20	wild	female	0.166667	1
2020	6	2020.6	baseline	baseline	T20	wild	male	0	0
2020	6	2020.6	baseline	baseline	T21	marked	female	NA	NA
2020	6	2020.6	baseline	baseline	T21	marked	male	NA	NA
2020	6	2020.6	baseline	baseline	T21	wild	female	0.166667	1
2020	6	2020.6	baseline	baseline	T21	wild	male	0	0
2020	6	2020.6	baseline	baseline	T22	marked	female	NA	NA
2020	6	2020.6	baseline	baseline	T22	marked	male	NA	NA
2020	6	2020.6	baseline	baseline	T22	wild	female	0	0
2020	6	2020.6	baseline	baseline	T22	wild	male	0	0
2020	6	2020.6	baseline	baseline	T23	marked	female	NA	NA
2020	6	2020.6	baseline	baseline	T23	marked	male	NA	NA
2020	6	2020.6	baseline	baseline	T23	wild	female	0.166667	1
2020	6	2020.6	baseline	baseline	T23	wild	male	0	0
2020	6	2020.6	baseline	baseline	T24	marked	female	NA	NA
2020	6	2020.6	baseline	baseline	T24	marked	male	NA	NA
2020	6	2020.6	baseline	baseline	T24	wild	female	0	0
2020	6	2020.6	baseline	baseline	T24	wild	male	0	0
2020	6	2020.6	baseline	baseline	T25	marked	female	NA	NA
2020	6	2020.6	baseline	baseline	T25	marked	male	NA	NA
2020	6	2020.6	baseline	baseline	T25	wild	female	0	0
2020	6	2020.6	baseline	baseline	T25	wild	male	0	0
2020	6	2020.6	baseline	baseline	T26	marked	female	NA	NA
2020	6	2020.6	baseline	baseline	T26	marked	male	NA	NA
2020	6	2020.6	baseline	baseline	T26	wild	female	0	0
2020	6	2020.6	baseline	baseline	T26	wild	male	0	0
2020	6	2020.6	baseline	baseline	T27	marked	female	NA	NA
2020	6	2020.6	baseline	baseline	T27	marked	male	NA	NA
2020	6	2020.6	baseline	baseline	T27	wild	female	0	0
2020	6	2020.6	baseline	baseline	T27	wild	male	0	0
2020	6	2020.6	baseline	baseline	T28	marked	female	NA	NA
2020	6	2020.6	baseline	baseline	T28	marked	male	NA	NA
2020	6	2020.6	baseline	baseline	T28	wild	female	0.166667	1
2020	6	2020.6	baseline	baseline	T28	wild	male	0	0
2020	6	2020.6	baseline	baseline	T29	marked	female	NA	NA
2020	6	2020.6	baseline	baseline	T29	marked	male	NA	NA
2020	6	2020.6	baseline	baseline	T29	wild	female	0	0
2020	6	2020.6	baseline	baseline	T29	wild	male	0	0
2020	6	2020.6	baseline	baseline	T3	marked	female	NA	NA
2020	6	2020.6	baseline	baseline	T3	marked	male	NA	NA
2020	6	2020.6	baseline	baseline	T3	wild	female	0	0
2020	6	2020.6	baseline	baseline	T3	wild	male	0	0
2020	6	2020.6	baseline	baseline	T30	marked	female	NA	NA
2020	6	2020.6	baseline	baseline	T30	marked	male	NA	NA
2020	6	2020.6	baseline	baseline	T30	wild	female	0	0
2020	6	2020.6	baseline	baseline	T30	wild	male	0	0
2020	6	2020.6	baseline	baseline	T31	marked	female	NA	NA
2020	6	2020.6	baseline	baseline	T31	marked	male	NA	NA
2020	6	2020.6	baseline	baseline	T31	wild	female	0.125	1
2020	6	2020.6	baseline	baseline	T31	wild	male	0	0
2020	6	2020.6	baseline	baseline	T32	marked	female	NA	NA
2020	6	2020.6	baseline	baseline	T32	marked	male	NA	NA
2020	6	2020.6	baseline	baseline	T32	wild	female	0.125	1
2020	6	2020.6	baseline	baseline	T32	wild	male	0	0
2020	6	2020.6	baseline	baseline	T33	marked	female	NA	NA
2020	6	2020.6	baseline	baseline	T33	marked	male	NA	NA
2020	6	2020.6	baseline	baseline	T33	wild	female	0	0
2020	6	2020.6	baseline	baseline	T33	wild	male	0	0
2020	6	2020.6	baseline	baseline	T34	marked	female	NA	NA
2020	6	2020.6	baseline	baseline	T34	marked	male	NA	NA
2020	6	2020.6	baseline	baseline	T34	wild	female	0	0
2020	6	2020.6	baseline	baseline	T34	wild	male	0	0
2020	6	2020.6	baseline	baseline	T35	marked	female	NA	NA
2020	6	2020.6	baseline	baseline	T35	marked	male	NA	NA
2020	6	2020.6	baseline	baseline	T35	wild	female	0.166667	1
2020	6	2020.6	baseline	baseline	T35	wild	male	0.166667	1
2020	6	2020.6	baseline	baseline	T36	marked	female	NA	NA
2020	6	2020.6	baseline	baseline	T36	marked	male	NA	NA
2020	6	2020.6	baseline	baseline	T36	wild	female	0	0
2020	6	2020.6	baseline	baseline	T36	wild	male	0	0
2020	6	2020.6	baseline	baseline	T37	marked	female	NA	NA
2020	6	2020.6	baseline	baseline	T37	marked	male	NA	NA
2020	6	2020.6	baseline	baseline	T37	wild	female	0	0
2020	6	2020.6	baseline	baseline	T37	wild	male	0	0
2020	6	2020.6	baseline	baseline	T38	marked	female	NA	NA
2020	6	2020.6	baseline	baseline	T38	marked	male	NA	NA
2020	6	2020.6	baseline	baseline	T38	wild	female	0	0
2020	6	2020.6	baseline	baseline	T38	wild	male	0	0
2020	6	2020.6	baseline	baseline	T39	marked	female	NA	NA
2020	6	2020.6	baseline	baseline	T39	marked	male	NA	NA
2020	6	2020.6	baseline	baseline	T39	wild	female	0.125	1
2020	6	2020.6	baseline	baseline	T39	wild	male	0	0
2020	6	2020.6	baseline	baseline	T4	marked	female	NA	NA
2020	6	2020.6	baseline	baseline	T4	marked	male	NA	NA
2020	6	2020.6	baseline	baseline	T4	wild	female	0	0
2020	6	2020.6	baseline	baseline	T4	wild	male	0	0
2020	6	2020.6	baseline	baseline	T40	marked	female	NA	NA
2020	6	2020.6	baseline	baseline	T40	marked	male	NA	NA
2020	6	2020.6	baseline	baseline	T40	wild	female	0	0
2020	6	2020.6	baseline	baseline	T40	wild	male	0	0
2020	6	2020.6	baseline	baseline	T41	marked	female	NA	NA
2020	6	2020.6	baseline	baseline	T41	marked	male	NA	NA
2020	6	2020.6	baseline	baseline	T41	wild	female	0	0
2020	6	2020.6	baseline	baseline	T41	wild	male	0	0
2020	6	2020.6	baseline	baseline	T42	marked	female	NA	NA
2020	6	2020.6	baseline	baseline	T42	marked	male	NA	NA
2020	6	2020.6	baseline	baseline	T42	wild	female	0	0
2020	6	2020.6	baseline	baseline	T42	wild	male	0	0
2020	6	2020.6	baseline	baseline	T43	marked	female	NA	NA
2020	6	2020.6	baseline	baseline	T43	marked	male	NA	NA
2020	6	2020.6	baseline	baseline	T43	wild	female	0.291667	2
2020	6	2020.6	baseline	baseline	T43	wild	male	0	0
2020	6	2020.6	baseline	baseline	T44	marked	female	NA	NA
2020	6	2020.6	baseline	baseline	T44	marked	male	NA	NA
2020	6	2020.6	baseline	baseline	T44	wild	female	0.125	1
2020	6	2020.6	baseline	baseline	T44	wild	male	0	0
2020	6	2020.6	baseline	baseline	T45	marked	female	NA	NA
2020	6	2020.6	baseline	baseline	T45	marked	male	NA	NA
2020	6	2020.6	baseline	baseline	T45	wild	female	0.166667	1
2020	6	2020.6	baseline	baseline	T45	wild	male	0	0
2020	6	2020.6	baseline	baseline	T5	marked	female	NA	NA
2020	6	2020.6	baseline	baseline	T5	marked	male	NA	NA
2020	6	2020.6	baseline	baseline	T5	wild	female	0	0
2020	6	2020.6	baseline	baseline	T5	wild	male	0	0
2020	6	2020.6	baseline	baseline	T6	marked	female	NA	NA
2020	6	2020.6	baseline	baseline	T6	marked	male	NA	NA
2020	6	2020.6	baseline	baseline	T6	wild	female	0	0
2020	6	2020.6	baseline	baseline	T6	wild	male	0	0
2020	6	2020.6	baseline	baseline	T7	marked	female	NA	NA
2020	6	2020.6	baseline	baseline	T7	marked	male	NA	NA
2020	6	2020.6	baseline	baseline	T7	wild	female	0	0
2020	6	2020.6	baseline	baseline	T7	wild	male	0	0
2020	6	2020.6	baseline	baseline	T8	marked	female	NA	NA
2020	6	2020.6	baseline	baseline	T8	marked	male	NA	NA
2020	6	2020.6	baseline	baseline	T8	wild	female	0	0
2020	6	2020.6	baseline	baseline	T8	wild	male	0	0
2020	6	2020.6	baseline	baseline	T9	marked	female	NA	NA
2020	6	2020.6	baseline	baseline	T9	marked	male	NA	NA
2020	6	2020.6	baseline	baseline	T9	wild	female	0	0
2020	6	2020.6	baseline	baseline	T9	wild	male	0	0
2020	6	2020.6	buffer	buffer	B1	marked	female	NA	NA
2020	6	2020.6	buffer	buffer	B1	marked	male	NA	NA
2020	6	2020.6	buffer	buffer	B1	wild	female	0	0
2020	6	2020.6	buffer	buffer	B1	wild	male	0	0
2020	6	2020.6	buffer	buffer	B2	marked	female	NA	NA
2020	6	2020.6	buffer	buffer	B2	marked	male	NA	NA
2020	6	2020.6	buffer	buffer	B2	wild	female	0	0
2020	6	2020.6	buffer	buffer	B2	wild	male	0	0
2020	6	2020.6	buffer	buffer	B3	marked	female	NA	NA
2020	6	2020.6	buffer	buffer	B3	marked	male	NA	NA
2020	6	2020.6	buffer	buffer	B3	wild	female	0	0
2020	6	2020.6	buffer	buffer	B3	wild	male	0	0
2020	7	2020.7	control	control	C1	marked	female	NA	NA
2020	7	2020.7	control	control	C1	marked	male	NA	NA
2020	7	2020.7	control	control	C1	wild	female	0	0
2020	7	2020.7	control	control	C1	wild	male	0	0
2020	7	2020.7	control	control	C10	marked	female	NA	NA
2020	7	2020.7	control	control	C10	marked	male	NA	NA
2020	7	2020.7	control	control	C10	wild	female	0.291667	2
2020	7	2020.7	control	control	C10	wild	male	0	0
2020	7	2020.7	control	control	C2	marked	female	NA	NA
2020	7	2020.7	control	control	C2	marked	male	NA	NA
2020	7	2020.7	control	control	C2	wild	female	0.25	2
2020	7	2020.7	control	control	C2	wild	male	0	0
2020	7	2020.7	control	control	C3	marked	female	NA	NA
2020	7	2020.7	control	control	C3	marked	male	NA	NA
2020	7	2020.7	control	control	C3	wild	female	0.166667	1
2020	7	2020.7	control	control	C3	wild	male	0	0
2020	7	2020.7	control	control	C4	marked	female	NA	NA
2020	7	2020.7	control	control	C4	marked	male	NA	NA
2020	7	2020.7	control	control	C4	wild	female	0.166667	1
2020	7	2020.7	control	control	C4	wild	male	0	0
2020	7	2020.7	control	control	C5	marked	female	NA	NA
2020	7	2020.7	control	control	C5	marked	male	NA	NA
2020	7	2020.7	control	control	C5	wild	female	0.25	2
2020	7	2020.7	control	control	C5	wild	male	0	0
2020	7	2020.7	control	control	C6	marked	female	NA	NA
2020	7	2020.7	control	control	C6	marked	male	NA	NA
2020	7	2020.7	control	control	C6	wild	female	0	0
2020	7	2020.7	control	control	C6	wild	male	0	0
2020	7	2020.7	control	control	C7	marked	female	NA	NA
2020	7	2020.7	control	control	C7	marked	male	NA	NA
2020	7	2020.7	control	control	C7	wild	female	0.416667	3
2020	7	2020.7	control	control	C7	wild	male	0	0
2020	7	2020.7	control	control	C8	marked	female	NA	NA
2020	7	2020.7	control	control	C8	marked	male	NA	NA
2020	7	2020.7	control	control	C8	wild	female	0.375	3
2020	7	2020.7	control	control	C8	wild	male	0	0
2020	7	2020.7	control	control	C9	marked	female	NA	NA
2020	7	2020.7	control	control	C9	marked	male	NA	NA
2020	7	2020.7	control	control	C9	wild	female	1.16667	7
2020	7	2020.7	control	control	C9	wild	male	0.5	3
2020	7	2020.7	baseline	baseline	T1	marked	female	NA	NA
2020	7	2020.7	baseline	baseline	T1	marked	male	NA	NA
2020	7	2020.7	baseline	baseline	T1	wild	female	0.25	2
2020	7	2020.7	baseline	baseline	T1	wild	male	0	0
2020	7	2020.7	baseline	baseline	T10	marked	female	NA	NA
2020	7	2020.7	baseline	baseline	T10	marked	male	NA	NA
2020	7	2020.7	baseline	baseline	T10	wild	female	0	0
2020	7	2020.7	baseline	baseline	T10	wild	male	0	0
2020	7	2020.7	baseline	baseline	T11	marked	female	NA	NA
2020	7	2020.7	baseline	baseline	T11	marked	male	NA	NA
2020	7	2020.7	baseline	baseline	T11	wild	female	0.166667	1
2020	7	2020.7	baseline	baseline	T11	wild	male	0	0
2020	7	2020.7	baseline	baseline	T12	marked	female	NA	NA
2020	7	2020.7	baseline	baseline	T12	marked	male	NA	NA
2020	7	2020.7	baseline	baseline	T12	wild	female	0.125	1
2020	7	2020.7	baseline	baseline	T12	wild	male	0	0
2020	7	2020.7	baseline	baseline	T13	marked	female	NA	NA
2020	7	2020.7	baseline	baseline	T13	marked	male	NA	NA
2020	7	2020.7	baseline	baseline	T13	wild	female	0	0
2020	7	2020.7	baseline	baseline	T13	wild	male	0	0
2020	7	2020.7	baseline	baseline	T14	marked	female	NA	NA
2020	7	2020.7	baseline	baseline	T14	marked	male	NA	NA
2020	7	2020.7	baseline	baseline	T14	wild	female	0	0
2020	7	2020.7	baseline	baseline	T14	wild	male	0	0
2020	7	2020.7	baseline	baseline	T15	marked	female	NA	NA
2020	7	2020.7	baseline	baseline	T15	marked	male	NA	NA
2020	7	2020.7	baseline	baseline	T15	wild	female	0	0
2020	7	2020.7	baseline	baseline	T15	wild	male	0	0
2020	7	2020.7	baseline	baseline	T16	marked	female	NA	NA
2020	7	2020.7	baseline	baseline	T16	marked	male	NA	NA
2020	7	2020.7	baseline	baseline	T16	wild	female	0	0
2020	7	2020.7	baseline	baseline	T16	wild	male	0	0
2020	7	2020.7	baseline	baseline	T17	marked	female	NA	NA
2020	7	2020.7	baseline	baseline	T17	marked	male	NA	NA
2020	7	2020.7	baseline	baseline	T17	wild	female	0	0
2020	7	2020.7	baseline	baseline	T17	wild	male	0.166667	1
2020	7	2020.7	baseline	baseline	T18	marked	female	NA	NA
2020	7	2020.7	baseline	baseline	T18	marked	male	NA	NA
2020	7	2020.7	baseline	baseline	T18	wild	female	0	0
2020	7	2020.7	baseline	baseline	T18	wild	male	0	0
2020	7	2020.7	baseline	baseline	T19	marked	female	NA	NA
2020	7	2020.7	baseline	baseline	T19	marked	male	NA	NA
2020	7	2020.7	baseline	baseline	T19	wild	female	0	0
2020	7	2020.7	baseline	baseline	T19	wild	male	0	0
2020	7	2020.7	baseline	baseline	T2	marked	female	NA	NA
2020	7	2020.7	baseline	baseline	T2	marked	male	NA	NA
2020	7	2020.7	baseline	baseline	T2	wild	female	0.25	2
2020	7	2020.7	baseline	baseline	T2	wild	male	0	0
2020	7	2020.7	baseline	baseline	T20	marked	female	NA	NA
2020	7	2020.7	baseline	baseline	T20	marked	male	NA	NA
2020	7	2020.7	baseline	baseline	T20	wild	female	0	0
2020	7	2020.7	baseline	baseline	T20	wild	male	0.166667	1
2020	7	2020.7	baseline	baseline	T21	marked	female	NA	NA
2020	7	2020.7	baseline	baseline	T21	marked	male	NA	NA
2020	7	2020.7	baseline	baseline	T21	wild	female	0	0
2020	7	2020.7	baseline	baseline	T21	wild	male	0	0
2020	7	2020.7	baseline	baseline	T22	marked	female	NA	NA
2020	7	2020.7	baseline	baseline	T22	marked	male	NA	NA
2020	7	2020.7	baseline	baseline	T22	wild	female	0.166667	1
2020	7	2020.7	baseline	baseline	T22	wild	male	0	0
2020	7	2020.7	baseline	baseline	T23	marked	female	NA	NA
2020	7	2020.7	baseline	baseline	T23	marked	male	NA	NA
2020	7	2020.7	baseline	baseline	T23	wild	female	0.5	3
2020	7	2020.7	baseline	baseline	T23	wild	male	0	0
2020	7	2020.7	baseline	baseline	T24	marked	female	NA	NA
2020	7	2020.7	baseline	baseline	T24	marked	male	NA	NA
2020	7	2020.7	baseline	baseline	T24	wild	female	0.166667	1
2020	7	2020.7	baseline	baseline	T24	wild	male	0.166667	1
2020	7	2020.7	baseline	baseline	T25	marked	female	NA	NA
2020	7	2020.7	baseline	baseline	T25	marked	male	NA	NA
2020	7	2020.7	baseline	baseline	T25	wild	female	0.166667	1
2020	7	2020.7	baseline	baseline	T25	wild	male	0	0
2020	7	2020.7	baseline	baseline	T26	marked	female	NA	NA
2020	7	2020.7	baseline	baseline	T26	marked	male	NA	NA
2020	7	2020.7	baseline	baseline	T26	wild	female	0.291667	2
2020	7	2020.7	baseline	baseline	T26	wild	male	0	0
2020	7	2020.7	baseline	baseline	T27	marked	female	NA	NA
2020	7	2020.7	baseline	baseline	T27	marked	male	NA	NA
2020	7	2020.7	baseline	baseline	T27	wild	female	0	0
2020	7	2020.7	baseline	baseline	T27	wild	male	0	0
2020	7	2020.7	baseline	baseline	T28	marked	female	NA	NA
2020	7	2020.7	baseline	baseline	T28	marked	male	NA	NA
2020	7	2020.7	baseline	baseline	T28	wild	female	0	0
2020	7	2020.7	baseline	baseline	T28	wild	male	0.166667	1
2020	7	2020.7	baseline	baseline	T29	marked	female	NA	NA
2020	7	2020.7	baseline	baseline	T29	marked	male	NA	NA
2020	7	2020.7	baseline	baseline	T29	wild	female	0	0
2020	7	2020.7	baseline	baseline	T29	wild	male	0	0
2020	7	2020.7	baseline	baseline	T3	marked	female	NA	NA
2020	7	2020.7	baseline	baseline	T3	marked	male	NA	NA
2020	7	2020.7	baseline	baseline	T3	wild	female	0	0
2020	7	2020.7	baseline	baseline	T3	wild	male	0	0
2020	7	2020.7	baseline	baseline	T30	marked	female	NA	NA
2020	7	2020.7	baseline	baseline	T30	marked	male	NA	NA
2020	7	2020.7	baseline	baseline	T30	wild	female	0.291667	2
2020	7	2020.7	baseline	baseline	T30	wild	male	0	0
2020	7	2020.7	baseline	baseline	T31	marked	female	NA	NA
2020	7	2020.7	baseline	baseline	T31	marked	male	NA	NA
2020	7	2020.7	baseline	baseline	T31	wild	female	0.166667	1
2020	7	2020.7	baseline	baseline	T31	wild	male	0	0
2020	7	2020.7	baseline	baseline	T32	marked	female	NA	NA
2020	7	2020.7	baseline	baseline	T32	marked	male	NA	NA
2020	7	2020.7	baseline	baseline	T32	wild	female	0	0
2020	7	2020.7	baseline	baseline	T32	wild	male	0	0
2020	7	2020.7	baseline	baseline	T33	marked	female	NA	NA
2020	7	2020.7	baseline	baseline	T33	marked	male	NA	NA
2020	7	2020.7	baseline	baseline	T33	wild	female	0	0
2020	7	2020.7	baseline	baseline	T33	wild	male	0	0
2020	7	2020.7	baseline	baseline	T34	marked	female	NA	NA
2020	7	2020.7	baseline	baseline	T34	marked	male	NA	NA
2020	7	2020.7	baseline	baseline	T34	wild	female	0.416667	3
2020	7	2020.7	baseline	baseline	T34	wild	male	0.333333	2
2020	7	2020.7	baseline	baseline	T35	marked	female	NA	NA
2020	7	2020.7	baseline	baseline	T35	marked	male	NA	NA
2020	7	2020.7	baseline	baseline	T35	wild	female	0.25	2
2020	7	2020.7	baseline	baseline	T35	wild	male	0	0
2020	7	2020.7	baseline	baseline	T36	marked	female	NA	NA
2020	7	2020.7	baseline	baseline	T36	marked	male	NA	NA
2020	7	2020.7	baseline	baseline	T36	wild	female	0.125	1
2020	7	2020.7	baseline	baseline	T36	wild	male	0	0
2020	7	2020.7	baseline	baseline	T37	marked	female	NA	NA
2020	7	2020.7	baseline	baseline	T37	marked	male	NA	NA
2020	7	2020.7	baseline	baseline	T37	wild	female	1.375	9
2020	7	2020.7	baseline	baseline	T37	wild	male	0.166667	1
2020	7	2020.7	baseline	baseline	T38	marked	female	NA	NA
2020	7	2020.7	baseline	baseline	T38	marked	male	NA	NA
2020	7	2020.7	baseline	baseline	T38	wild	female	0.625	4
2020	7	2020.7	baseline	baseline	T38	wild	male	0	0
2020	7	2020.7	baseline	baseline	T39	marked	female	NA	NA
2020	7	2020.7	baseline	baseline	T39	marked	male	NA	NA
2020	7	2020.7	baseline	baseline	T39	wild	female	0.666667	5
2020	7	2020.7	baseline	baseline	T39	wild	male	0.458333	3
2020	7	2020.7	baseline	baseline	T4	marked	female	NA	NA
2020	7	2020.7	baseline	baseline	T4	marked	male	NA	NA
2020	7	2020.7	baseline	baseline	T4	wild	female	0.333333	2
2020	7	2020.7	baseline	baseline	T4	wild	male	0.166667	1
2020	7	2020.7	baseline	baseline	T40	marked	female	NA	NA
2020	7	2020.7	baseline	baseline	T40	marked	male	NA	NA
2020	7	2020.7	baseline	baseline	T40	wild	female	0.5	4
2020	7	2020.7	baseline	baseline	T40	wild	male	0	0
2020	7	2020.7	baseline	baseline	T41	marked	female	NA	NA
2020	7	2020.7	baseline	baseline	T41	marked	male	NA	NA
2020	7	2020.7	baseline	baseline	T41	wild	female	0.166667	1
2020	7	2020.7	baseline	baseline	T41	wild	male	0	0
2020	7	2020.7	baseline	baseline	T42	marked	female	NA	NA
2020	7	2020.7	baseline	baseline	T42	marked	male	NA	NA
2020	7	2020.7	baseline	baseline	T42	wild	female	0	0
2020	7	2020.7	baseline	baseline	T42	wild	male	0	0
2020	7	2020.7	baseline	baseline	T43	marked	female	NA	NA
2020	7	2020.7	baseline	baseline	T43	marked	male	NA	NA
2020	7	2020.7	baseline	baseline	T43	wild	female	0	0
2020	7	2020.7	baseline	baseline	T43	wild	male	0	0
2020	7	2020.7	baseline	baseline	T44	marked	female	NA	NA
2020	7	2020.7	baseline	baseline	T44	marked	male	NA	NA
2020	7	2020.7	baseline	baseline	T44	wild	female	0	0
2020	7	2020.7	baseline	baseline	T44	wild	male	0	0
2020	7	2020.7	baseline	baseline	T45	marked	female	NA	NA
2020	7	2020.7	baseline	baseline	T45	marked	male	NA	NA
2020	7	2020.7	baseline	baseline	T45	wild	female	0.291667	2
2020	7	2020.7	baseline	baseline	T45	wild	male	0	0
2020	7	2020.7	baseline	baseline	T5	marked	female	NA	NA
2020	7	2020.7	baseline	baseline	T5	marked	male	NA	NA
2020	7	2020.7	baseline	baseline	T5	wild	female	0	0
2020	7	2020.7	baseline	baseline	T5	wild	male	0	0
2020	7	2020.7	baseline	baseline	T6	marked	female	NA	NA
2020	7	2020.7	baseline	baseline	T6	marked	male	NA	NA
2020	7	2020.7	baseline	baseline	T6	wild	female	0.125	1
2020	7	2020.7	baseline	baseline	T6	wild	male	0	0
2020	7	2020.7	baseline	baseline	T7	marked	female	NA	NA
2020	7	2020.7	baseline	baseline	T7	marked	male	NA	NA
2020	7	2020.7	baseline	baseline	T7	wild	female	0.125	1
2020	7	2020.7	baseline	baseline	T7	wild	male	0	0
2020	7	2020.7	baseline	baseline	T8	marked	female	NA	NA
2020	7	2020.7	baseline	baseline	T8	marked	male	NA	NA
2020	7	2020.7	baseline	baseline	T8	wild	female	0.125	1
2020	7	2020.7	baseline	baseline	T8	wild	male	0	0
2020	7	2020.7	baseline	baseline	T9	marked	female	NA	NA
2020	7	2020.7	baseline	baseline	T9	marked	male	NA	NA
2020	7	2020.7	baseline	baseline	T9	wild	female	0	0
2020	7	2020.7	baseline	baseline	T9	wild	male	0	0
2020	7	2020.7	buffer	buffer	B1	marked	female	NA	NA
2020	7	2020.7	buffer	buffer	B1	marked	male	NA	NA
2020	7	2020.7	buffer	buffer	B1	wild	female	0	0
2020	7	2020.7	buffer	buffer	B1	wild	male	0	0
2020	7	2020.7	buffer	buffer	B2	marked	female	NA	NA
2020	7	2020.7	buffer	buffer	B2	marked	male	NA	NA
2020	7	2020.7	buffer	buffer	B2	wild	female	0.125	1
2020	7	2020.7	buffer	buffer	B2	wild	male	0	0
2020	7	2020.7	buffer	buffer	B3	marked	female	NA	NA
2020	7	2020.7	buffer	buffer	B3	marked	male	NA	NA
2020	7	2020.7	buffer	buffer	B3	wild	female	0	0
2020	7	2020.7	buffer	buffer	B3	wild	male	0	0
2020	8	2020.8	control	control	C1	marked	female	NA	NA
2020	8	2020.8	control	control	C1	marked	male	NA	NA
2020	8	2020.8	control	control	C1	wild	female	0	0
2020	8	2020.8	control	control	C1	wild	male	0	0
2020	8	2020.8	control	control	C10	marked	female	NA	NA
2020	8	2020.8	control	control	C10	marked	male	NA	NA
2020	8	2020.8	control	control	C10	wild	female	0	0
2020	8	2020.8	control	control	C10	wild	male	0	0
2020	8	2020.8	control	control	C2	marked	female	NA	NA
2020	8	2020.8	control	control	C2	marked	male	NA	NA
2020	8	2020.8	control	control	C2	wild	female	0.166667	1
2020	8	2020.8	control	control	C2	wild	male	0	0
2020	8	2020.8	control	control	C3	marked	female	NA	NA
2020	8	2020.8	control	control	C3	marked	male	NA	NA
2020	8	2020.8	control	control	C3	wild	female	0.166667	1
2020	8	2020.8	control	control	C3	wild	male	0	0
2020	8	2020.8	control	control	C4	marked	female	NA	NA
2020	8	2020.8	control	control	C4	marked	male	NA	NA
2020	8	2020.8	control	control	C4	wild	female	0.458333	3
2020	8	2020.8	control	control	C4	wild	male	0.166667	1
2020	8	2020.8	control	control	C5	marked	female	NA	NA
2020	8	2020.8	control	control	C5	marked	male	NA	NA
2020	8	2020.8	control	control	C5	wild	female	0.166667	1
2020	8	2020.8	control	control	C5	wild	male	0	0
2020	8	2020.8	control	control	C6	marked	female	NA	NA
2020	8	2020.8	control	control	C6	marked	male	NA	NA
2020	8	2020.8	control	control	C6	wild	female	0	0
2020	8	2020.8	control	control	C6	wild	male	0	0
2020	8	2020.8	control	control	C7	marked	female	NA	NA
2020	8	2020.8	control	control	C7	marked	male	NA	NA
2020	8	2020.8	control	control	C7	wild	female	0.291667	2
2020	8	2020.8	control	control	C7	wild	male	0	0
2020	8	2020.8	control	control	C8	marked	female	NA	NA
2020	8	2020.8	control	control	C8	marked	male	NA	NA
2020	8	2020.8	control	control	C8	wild	female	1.125	7
2020	8	2020.8	control	control	C8	wild	male	0.125	1
2020	8	2020.8	control	control	C9	marked	female	NA	NA
2020	8	2020.8	control	control	C9	marked	male	NA	NA
2020	8	2020.8	control	control	C9	wild	female	0.291667	2
2020	8	2020.8	control	control	C9	wild	male	0.125	1
2020	8	2020.8	baseline	baseline	T1	marked	female	NA	NA
2020	8	2020.8	baseline	baseline	T1	marked	male	NA	NA
2020	8	2020.8	baseline	baseline	T1	wild	female	0	0
2020	8	2020.8	baseline	baseline	T1	wild	male	0	0
2020	8	2020.8	baseline	baseline	T10	marked	female	NA	NA
2020	8	2020.8	baseline	baseline	T10	marked	male	NA	NA
2020	8	2020.8	baseline	baseline	T10	wild	female	0.166667	1
2020	8	2020.8	baseline	baseline	T10	wild	male	0	0
2020	8	2020.8	baseline	baseline	T11	marked	female	NA	NA
2020	8	2020.8	baseline	baseline	T11	marked	male	NA	NA
2020	8	2020.8	baseline	baseline	T11	wild	female	0.166667	1
2020	8	2020.8	baseline	baseline	T11	wild	male	0	0
2020	8	2020.8	baseline	baseline	T12	marked	female	NA	NA
2020	8	2020.8	baseline	baseline	T12	marked	male	NA	NA
2020	8	2020.8	baseline	baseline	T12	wild	female	0.166667	1
2020	8	2020.8	baseline	baseline	T12	wild	male	0	0
2020	8	2020.8	baseline	baseline	T13	marked	female	NA	NA
2020	8	2020.8	baseline	baseline	T13	marked	male	NA	NA
2020	8	2020.8	baseline	baseline	T13	wild	female	0	0
2020	8	2020.8	baseline	baseline	T13	wild	male	0	0
2020	8	2020.8	baseline	baseline	T14	marked	female	NA	NA
2020	8	2020.8	baseline	baseline	T14	marked	male	NA	NA
2020	8	2020.8	baseline	baseline	T14	wild	female	0.125	1
2020	8	2020.8	baseline	baseline	T14	wild	male	0	0
2020	8	2020.8	baseline	baseline	T15	marked	female	NA	NA
2020	8	2020.8	baseline	baseline	T15	marked	male	NA	NA
2020	8	2020.8	baseline	baseline	T15	wild	female	0	0
2020	8	2020.8	baseline	baseline	T15	wild	male	0	0
2020	8	2020.8	baseline	baseline	T16	marked	female	NA	NA
2020	8	2020.8	baseline	baseline	T16	marked	male	NA	NA
2020	8	2020.8	baseline	baseline	T16	wild	female	0.166667	1
2020	8	2020.8	baseline	baseline	T16	wild	male	0	0
2020	8	2020.8	baseline	baseline	T17	marked	female	NA	NA
2020	8	2020.8	baseline	baseline	T17	marked	male	NA	NA
2020	8	2020.8	baseline	baseline	T17	wild	female	0.125	1
2020	8	2020.8	baseline	baseline	T17	wild	male	0	0
2020	8	2020.8	baseline	baseline	T18	marked	female	NA	NA
2020	8	2020.8	baseline	baseline	T18	marked	male	NA	NA
2020	8	2020.8	baseline	baseline	T18	wild	female	0	0
2020	8	2020.8	baseline	baseline	T18	wild	male	0	0
2020	8	2020.8	baseline	baseline	T19	marked	female	NA	NA
2020	8	2020.8	baseline	baseline	T19	marked	male	NA	NA
2020	8	2020.8	baseline	baseline	T19	wild	female	0	0
2020	8	2020.8	baseline	baseline	T19	wild	male	0	0
2020	8	2020.8	baseline	baseline	T2	marked	female	NA	NA
2020	8	2020.8	baseline	baseline	T2	marked	male	NA	NA
2020	8	2020.8	baseline	baseline	T2	wild	female	0.125	1
2020	8	2020.8	baseline	baseline	T2	wild	male	0	0
2020	8	2020.8	baseline	baseline	T20	marked	female	NA	NA
2020	8	2020.8	baseline	baseline	T20	marked	male	NA	NA
2020	8	2020.8	baseline	baseline	T20	wild	female	0.958333	6
2020	8	2020.8	baseline	baseline	T20	wild	male	0.166667	1
2020	8	2020.8	baseline	baseline	T21	marked	female	NA	NA
2020	8	2020.8	baseline	baseline	T21	marked	male	NA	NA
2020	8	2020.8	baseline	baseline	T21	wild	female	0	0
2020	8	2020.8	baseline	baseline	T21	wild	male	0	0
2020	8	2020.8	baseline	baseline	T22	marked	female	NA	NA
2020	8	2020.8	baseline	baseline	T22	marked	male	NA	NA
2020	8	2020.8	baseline	baseline	T22	wild	female	0.458333	3
2020	8	2020.8	baseline	baseline	T22	wild	male	0	0
2020	8	2020.8	baseline	baseline	T23	marked	female	NA	NA
2020	8	2020.8	baseline	baseline	T23	marked	male	NA	NA
2020	8	2020.8	baseline	baseline	T23	wild	female	0.125	1
2020	8	2020.8	baseline	baseline	T23	wild	male	0.416667	3
2020	8	2020.8	baseline	baseline	T24	marked	female	NA	NA
2020	8	2020.8	baseline	baseline	T24	marked	male	NA	NA
2020	8	2020.8	baseline	baseline	T24	wild	female	0.166667	1
2020	8	2020.8	baseline	baseline	T24	wild	male	0.166667	1
2020	8	2020.8	baseline	baseline	T25	marked	female	NA	NA
2020	8	2020.8	baseline	baseline	T25	marked	male	NA	NA
2020	8	2020.8	baseline	baseline	T25	wild	female	0	0
2020	8	2020.8	baseline	baseline	T25	wild	male	0	0
2020	8	2020.8	baseline	baseline	T26	marked	female	NA	NA
2020	8	2020.8	baseline	baseline	T26	marked	male	NA	NA
2020	8	2020.8	baseline	baseline	T26	wild	female	0.625	4
2020	8	2020.8	baseline	baseline	T26	wild	male	0	0
2020	8	2020.8	baseline	baseline	T27	marked	female	NA	NA
2020	8	2020.8	baseline	baseline	T27	marked	male	NA	NA
2020	8	2020.8	baseline	baseline	T27	wild	female	0	0
2020	8	2020.8	baseline	baseline	T27	wild	male	0	0
2020	8	2020.8	baseline	baseline	T28	marked	female	NA	NA
2020	8	2020.8	baseline	baseline	T28	marked	male	NA	NA
2020	8	2020.8	baseline	baseline	T28	wild	female	0.125	1
2020	8	2020.8	baseline	baseline	T28	wild	male	0.125	1
2020	8	2020.8	baseline	baseline	T29	marked	female	NA	NA
2020	8	2020.8	baseline	baseline	T29	marked	male	NA	NA
2020	8	2020.8	baseline	baseline	T29	wild	female	0.125	1
2020	8	2020.8	baseline	baseline	T29	wild	male	0	0
2020	8	2020.8	baseline	baseline	T3	marked	female	NA	NA
2020	8	2020.8	baseline	baseline	T3	marked	male	NA	NA
2020	8	2020.8	baseline	baseline	T3	wild	female	0.166667	1
2020	8	2020.8	baseline	baseline	T3	wild	male	0	0
2020	8	2020.8	baseline	baseline	T30	marked	female	NA	NA
2020	8	2020.8	baseline	baseline	T30	marked	male	NA	NA
2020	8	2020.8	baseline	baseline	T30	wild	female	0.5	3
2020	8	2020.8	baseline	baseline	T30	wild	male	0.166667	1
2020	8	2020.8	baseline	baseline	T31	marked	female	NA	NA
2020	8	2020.8	baseline	baseline	T31	marked	male	NA	NA
2020	8	2020.8	baseline	baseline	T31	wild	female	0.25	2
2020	8	2020.8	baseline	baseline	T31	wild	male	0	0
2020	8	2020.8	baseline	baseline	T32	marked	female	NA	NA
2020	8	2020.8	baseline	baseline	T32	marked	male	NA	NA
2020	8	2020.8	baseline	baseline	T32	wild	female	0	0
2020	8	2020.8	baseline	baseline	T32	wild	male	0	0
2020	8	2020.8	baseline	baseline	T33	marked	female	NA	NA
2020	8	2020.8	baseline	baseline	T33	marked	male	NA	NA
2020	8	2020.8	baseline	baseline	T33	wild	female	0	0
2020	8	2020.8	baseline	baseline	T33	wild	male	0	0
2020	8	2020.8	baseline	baseline	T34	marked	female	NA	NA
2020	8	2020.8	baseline	baseline	T34	marked	male	NA	NA
2020	8	2020.8	baseline	baseline	T34	wild	female	1.08333	8
2020	8	2020.8	baseline	baseline	T34	wild	male	0.625	5
2020	8	2020.8	baseline	baseline	T35	marked	female	NA	NA
2020	8	2020.8	baseline	baseline	T35	marked	male	NA	NA
2020	8	2020.8	baseline	baseline	T35	wild	female	0.541667	4
2020	8	2020.8	baseline	baseline	T35	wild	male	0	0
2020	8	2020.8	baseline	baseline	T36	marked	female	NA	NA
2020	8	2020.8	baseline	baseline	T36	marked	male	NA	NA
2020	8	2020.8	baseline	baseline	T36	wild	female	0.125	1
2020	8	2020.8	baseline	baseline	T36	wild	male	0	0
2020	8	2020.8	baseline	baseline	T37	marked	female	NA	NA
2020	8	2020.8	baseline	baseline	T37	marked	male	NA	NA
2020	8	2020.8	baseline	baseline	T37	wild	female	1.41667	10
2020	8	2020.8	baseline	baseline	T37	wild	male	1.20833	8
2020	8	2020.8	baseline	baseline	T38	marked	female	NA	NA
2020	8	2020.8	baseline	baseline	T38	marked	male	NA	NA
2020	8	2020.8	baseline	baseline	T38	wild	female	0.291667	2
2020	8	2020.8	baseline	baseline	T38	wild	male	0	0
2020	8	2020.8	baseline	baseline	T39	marked	female	NA	NA
2020	8	2020.8	baseline	baseline	T39	marked	male	NA	NA
2020	8	2020.8	baseline	baseline	T39	wild	female	1.79167	13
2020	8	2020.8	baseline	baseline	T39	wild	male	0.333333	2
2020	8	2020.8	baseline	baseline	T4	marked	female	NA	NA
2020	8	2020.8	baseline	baseline	T4	marked	male	NA	NA
2020	8	2020.8	baseline	baseline	T4	wild	female	0	0
2020	8	2020.8	baseline	baseline	T4	wild	male	0	0
2020	8	2020.8	baseline	baseline	T40	marked	female	NA	NA
2020	8	2020.8	baseline	baseline	T40	marked	male	NA	NA
2020	8	2020.8	baseline	baseline	T40	wild	female	0.166667	1
2020	8	2020.8	baseline	baseline	T40	wild	male	0	0
2020	8	2020.8	baseline	baseline	T41	marked	female	NA	NA
2020	8	2020.8	baseline	baseline	T41	marked	male	NA	NA
2020	8	2020.8	baseline	baseline	T41	wild	female	0	0
2020	8	2020.8	baseline	baseline	T41	wild	male	0	0
2020	8	2020.8	baseline	baseline	T42	marked	female	NA	NA
2020	8	2020.8	baseline	baseline	T42	marked	male	NA	NA
2020	8	2020.8	baseline	baseline	T42	wild	female	0.125	1
2020	8	2020.8	baseline	baseline	T42	wild	male	0	0
2020	8	2020.8	baseline	baseline	T43	marked	female	NA	NA
2020	8	2020.8	baseline	baseline	T43	marked	male	NA	NA
2020	8	2020.8	baseline	baseline	T43	wild	female	0	0
2020	8	2020.8	baseline	baseline	T43	wild	male	0	0
2020	8	2020.8	baseline	baseline	T44	marked	female	NA	NA
2020	8	2020.8	baseline	baseline	T44	marked	male	NA	NA
2020	8	2020.8	baseline	baseline	T44	wild	female	0.125	1
2020	8	2020.8	baseline	baseline	T44	wild	male	0	0
2020	8	2020.8	baseline	baseline	T45	marked	female	NA	NA
2020	8	2020.8	baseline	baseline	T45	marked	male	NA	NA
2020	8	2020.8	baseline	baseline	T45	wild	female	0.166667	1
2020	8	2020.8	baseline	baseline	T45	wild	male	0	0
2020	8	2020.8	baseline	baseline	T5	marked	female	NA	NA
2020	8	2020.8	baseline	baseline	T5	marked	male	NA	NA
2020	8	2020.8	baseline	baseline	T5	wild	female	0	0
2020	8	2020.8	baseline	baseline	T5	wild	male	0	0
2020	8	2020.8	baseline	baseline	T6	marked	female	NA	NA
2020	8	2020.8	baseline	baseline	T6	marked	male	NA	NA
2020	8	2020.8	baseline	baseline	T6	wild	female	0.291667	2
2020	8	2020.8	baseline	baseline	T6	wild	male	0	0
2020	8	2020.8	baseline	baseline	T7	marked	female	NA	NA
2020	8	2020.8	baseline	baseline	T7	marked	male	NA	NA
2020	8	2020.8	baseline	baseline	T7	wild	female	0.125	1
2020	8	2020.8	baseline	baseline	T7	wild	male	0	0
2020	8	2020.8	baseline	baseline	T8	marked	female	NA	NA
2020	8	2020.8	baseline	baseline	T8	marked	male	NA	NA
2020	8	2020.8	baseline	baseline	T8	wild	female	0	0
2020	8	2020.8	baseline	baseline	T8	wild	male	0	0
2020	8	2020.8	baseline	baseline	T9	marked	female	NA	NA
2020	8	2020.8	baseline	baseline	T9	marked	male	NA	NA
2020	8	2020.8	baseline	baseline	T9	wild	female	0	0
2020	8	2020.8	baseline	baseline	T9	wild	male	0	0
2020	8	2020.8	buffer	buffer	B1	marked	female	NA	NA
2020	8	2020.8	buffer	buffer	B1	marked	male	NA	NA
2020	8	2020.8	buffer	buffer	B1	wild	female	0	0
2020	8	2020.8	buffer	buffer	B1	wild	male	0	0
2020	8	2020.8	buffer	buffer	B2	marked	female	NA	NA
2020	8	2020.8	buffer	buffer	B2	marked	male	NA	NA
2020	8	2020.8	buffer	buffer	B2	wild	female	0	0
2020	8	2020.8	buffer	buffer	B2	wild	male	0	0
2020	8	2020.8	buffer	buffer	B3	marked	female	NA	NA
2020	8	2020.8	buffer	buffer	B3	marked	male	NA	NA
2020	8	2020.8	buffer	buffer	B3	wild	female	0.833333	5
2020	8	2020.8	buffer	buffer	B3	wild	male	0	0
2020	9	2020.9	control	control	C1	marked	female	NA	NA
2020	9	2020.9	control	control	C1	marked	male	NA	NA
2020	9	2020.9	control	control	C1	wild	female	0.416667	3
2020	9	2020.9	control	control	C1	wild	male	0	0
2020	9	2020.9	control	control	C10	marked	female	NA	NA
2020	9	2020.9	control	control	C10	marked	male	NA	NA
2020	9	2020.9	control	control	C10	wild	female	0	0
2020	9	2020.9	control	control	C10	wild	male	0	0
2020	9	2020.9	control	control	C2	marked	female	NA	NA
2020	9	2020.9	control	control	C2	marked	male	NA	NA
2020	9	2020.9	control	control	C2	wild	female	0	0
2020	9	2020.9	control	control	C2	wild	male	0	0
2020	9	2020.9	control	control	C3	marked	female	NA	NA
2020	9	2020.9	control	control	C3	marked	male	NA	NA
2020	9	2020.9	control	control	C3	wild	female	0.25	2
2020	9	2020.9	control	control	C3	wild	male	0	0
2020	9	2020.9	control	control	C4	marked	female	NA	NA
2020	9	2020.9	control	control	C4	marked	male	NA	NA
2020	9	2020.9	control	control	C4	wild	female	0	0
2020	9	2020.9	control	control	C4	wild	male	0.125	1
2020	9	2020.9	control	control	C5	marked	female	NA	NA
2020	9	2020.9	control	control	C5	marked	male	NA	NA
2020	9	2020.9	control	control	C5	wild	female	0	0
2020	9	2020.9	control	control	C5	wild	male	0	0
2020	9	2020.9	control	control	C6	marked	female	NA	NA
2020	9	2020.9	control	control	C6	marked	male	NA	NA
2020	9	2020.9	control	control	C6	wild	female	0	0
2020	9	2020.9	control	control	C6	wild	male	0.125	1
2020	9	2020.9	control	control	C7	marked	female	NA	NA
2020	9	2020.9	control	control	C7	marked	male	NA	NA
2020	9	2020.9	control	control	C7	wild	female	0	0
2020	9	2020.9	control	control	C7	wild	male	0	0
2020	9	2020.9	control	control	C8	marked	female	NA	NA
2020	9	2020.9	control	control	C8	marked	male	NA	NA
2020	9	2020.9	control	control	C8	wild	female	0	0
2020	9	2020.9	control	control	C8	wild	male	0	0
2020	9	2020.9	control	control	C9	marked	female	NA	NA
2020	9	2020.9	control	control	C9	marked	male	NA	NA
2020	9	2020.9	control	control	C9	wild	female	0	0
2020	9	2020.9	control	control	C9	wild	male	0.125	1
2020	9	2020.9	baseline	baseline	T1	marked	female	NA	NA
2020	9	2020.9	baseline	baseline	T1	marked	male	NA	NA
2020	9	2020.9	baseline	baseline	T1	wild	female	0	0
2020	9	2020.9	baseline	baseline	T1	wild	male	0	0
2020	9	2020.9	baseline	baseline	T10	marked	female	NA	NA
2020	9	2020.9	baseline	baseline	T10	marked	male	NA	NA
2020	9	2020.9	baseline	baseline	T10	wild	female	0	0
2020	9	2020.9	baseline	baseline	T10	wild	male	0	0
2020	9	2020.9	baseline	baseline	T11	marked	female	NA	NA
2020	9	2020.9	baseline	baseline	T11	marked	male	NA	NA
2020	9	2020.9	baseline	baseline	T11	wild	female	0	0
2020	9	2020.9	baseline	baseline	T11	wild	male	0	0
2020	9	2020.9	baseline	baseline	T12	marked	female	NA	NA
2020	9	2020.9	baseline	baseline	T12	marked	male	NA	NA
2020	9	2020.9	baseline	baseline	T12	wild	female	0.125	1
2020	9	2020.9	baseline	baseline	T12	wild	male	0	0
2020	9	2020.9	baseline	baseline	T13	marked	female	NA	NA
2020	9	2020.9	baseline	baseline	T13	marked	male	NA	NA
2020	9	2020.9	baseline	baseline	T13	wild	female	0	0
2020	9	2020.9	baseline	baseline	T13	wild	male	0	0
2020	9	2020.9	baseline	baseline	T14	marked	female	NA	NA
2020	9	2020.9	baseline	baseline	T14	marked	male	NA	NA
2020	9	2020.9	baseline	baseline	T14	wild	female	0.125	1
2020	9	2020.9	baseline	baseline	T14	wild	male	0	0
2020	9	2020.9	baseline	baseline	T15	marked	female	NA	NA
2020	9	2020.9	baseline	baseline	T15	marked	male	NA	NA
2020	9	2020.9	baseline	baseline	T15	wild	female	0	0
2020	9	2020.9	baseline	baseline	T15	wild	male	0	0
2020	9	2020.9	baseline	baseline	T16	marked	female	NA	NA
2020	9	2020.9	baseline	baseline	T16	marked	male	NA	NA
2020	9	2020.9	baseline	baseline	T16	wild	female	0	0
2020	9	2020.9	baseline	baseline	T16	wild	male	0	0
2020	9	2020.9	baseline	baseline	T17	marked	female	NA	NA
2020	9	2020.9	baseline	baseline	T17	marked	male	NA	NA
2020	9	2020.9	baseline	baseline	T17	wild	female	0.125	1
2020	9	2020.9	baseline	baseline	T17	wild	male	0	0
2020	9	2020.9	baseline	baseline	T18	marked	female	NA	NA
2020	9	2020.9	baseline	baseline	T18	marked	male	NA	NA
2020	9	2020.9	baseline	baseline	T18	wild	female	0	0
2020	9	2020.9	baseline	baseline	T18	wild	male	0	0
2020	9	2020.9	baseline	baseline	T19	marked	female	NA	NA
2020	9	2020.9	baseline	baseline	T19	marked	male	NA	NA
2020	9	2020.9	baseline	baseline	T19	wild	female	0	0
2020	9	2020.9	baseline	baseline	T19	wild	male	0	0
2020	9	2020.9	baseline	baseline	T2	marked	female	NA	NA
2020	9	2020.9	baseline	baseline	T2	marked	male	NA	NA
2020	9	2020.9	baseline	baseline	T2	wild	female	0	0
2020	9	2020.9	baseline	baseline	T2	wild	male	0	0
2020	9	2020.9	baseline	baseline	T20	marked	female	NA	NA
2020	9	2020.9	baseline	baseline	T20	marked	male	NA	NA
2020	9	2020.9	baseline	baseline	T20	wild	female	0.125	1
2020	9	2020.9	baseline	baseline	T20	wild	male	0.125	1
2020	9	2020.9	baseline	baseline	T21	marked	female	NA	NA
2020	9	2020.9	baseline	baseline	T21	marked	male	NA	NA
2020	9	2020.9	baseline	baseline	T21	wild	female	0	0
2020	9	2020.9	baseline	baseline	T21	wild	male	0	0
2020	9	2020.9	baseline	baseline	T22	marked	female	NA	NA
2020	9	2020.9	baseline	baseline	T22	marked	male	NA	NA
2020	9	2020.9	baseline	baseline	T22	wild	female	0.25	2
2020	9	2020.9	baseline	baseline	T22	wild	male	0	0
2020	9	2020.9	baseline	baseline	T23	marked	female	NA	NA
2020	9	2020.9	baseline	baseline	T23	marked	male	NA	NA
2020	9	2020.9	baseline	baseline	T23	wild	female	0.25	2
2020	9	2020.9	baseline	baseline	T23	wild	male	0.25	2
2020	9	2020.9	baseline	baseline	T24	marked	female	NA	NA
2020	9	2020.9	baseline	baseline	T24	marked	male	NA	NA
2020	9	2020.9	baseline	baseline	T24	wild	female	0.125	1
2020	9	2020.9	baseline	baseline	T24	wild	male	0	0
2020	9	2020.9	baseline	baseline	T25	marked	female	NA	NA
2020	9	2020.9	baseline	baseline	T25	marked	male	NA	NA
2020	9	2020.9	baseline	baseline	T25	wild	female	0.25	2
2020	9	2020.9	baseline	baseline	T25	wild	male	0	0
2020	9	2020.9	baseline	baseline	T26	marked	female	NA	NA
2020	9	2020.9	baseline	baseline	T26	marked	male	NA	NA
2020	9	2020.9	baseline	baseline	T26	wild	female	0.25	2
2020	9	2020.9	baseline	baseline	T26	wild	male	0	0
2020	9	2020.9	baseline	baseline	T27	marked	female	NA	NA
2020	9	2020.9	baseline	baseline	T27	marked	male	NA	NA
2020	9	2020.9	baseline	baseline	T27	wild	female	0	0
2020	9	2020.9	baseline	baseline	T27	wild	male	0	0
2020	9	2020.9	baseline	baseline	T28	marked	female	NA	NA
2020	9	2020.9	baseline	baseline	T28	marked	male	NA	NA
2020	9	2020.9	baseline	baseline	T28	wild	female	0	0
2020	9	2020.9	baseline	baseline	T28	wild	male	0	0
2020	9	2020.9	baseline	baseline	T29	marked	female	NA	NA
2020	9	2020.9	baseline	baseline	T29	marked	male	NA	NA
2020	9	2020.9	baseline	baseline	T29	wild	female	0.125	1
2020	9	2020.9	baseline	baseline	T29	wild	male	0	0
2020	9	2020.9	baseline	baseline	T3	marked	female	NA	NA
2020	9	2020.9	baseline	baseline	T3	marked	male	NA	NA
2020	9	2020.9	baseline	baseline	T3	wild	female	0.125	1
2020	9	2020.9	baseline	baseline	T3	wild	male	0	0
2020	9	2020.9	baseline	baseline	T30	marked	female	NA	NA
2020	9	2020.9	baseline	baseline	T30	marked	male	NA	NA
2020	9	2020.9	baseline	baseline	T30	wild	female	0.5	4
2020	9	2020.9	baseline	baseline	T30	wild	male	0.125	1
2020	9	2020.9	baseline	baseline	T31	marked	female	NA	NA
2020	9	2020.9	baseline	baseline	T31	marked	male	NA	NA
2020	9	2020.9	baseline	baseline	T31	wild	female	0.25	2
2020	9	2020.9	baseline	baseline	T31	wild	male	0	0
2020	9	2020.9	baseline	baseline	T32	marked	female	NA	NA
2020	9	2020.9	baseline	baseline	T32	marked	male	NA	NA
2020	9	2020.9	baseline	baseline	T32	wild	female	0	0
[truncated: 29,705 more rows]

## Sheet: ovitrap_data
year_week	date	facet_year	facet_week	trap_id	total_eggs	total_larvae	phase	area	hatch_rate	days_collected	total_release
2018.2	2018-01-11	2018	2	T1	0	0	baseline	278	0	7	NA
2018.2	2018-01-11	2018	2	T2	0	0	baseline	278	0	7	NA
2018.2	2018-01-11	2018	2	T3	0	0	baseline	278	0	7	NA
2018.2	2018-01-11	2018	2	T4	0	0	baseline	278	0	7	NA
2018.2	2018-01-11	2018	2	T5	13	0	baseline	278	0	7	NA
2018.2	2018-01-11	2018	2	T6	0	0	baseline	278	0	7	NA
2018.2	2018-01-11	2018	2	T7	0	0	baseline	278	0	7	NA
2018.2	2018-01-11	2018	2	T8	0	0	baseline	278	0	7	NA
2018.2	2018-01-11	2018	2	T9	0	0	baseline	278	0	7	NA
2018.2	2018-01-11	2018	2	T10	0	0	baseline	278	0	7	NA
2018.2	2018-01-11	2018	2	T11	0	0	baseline	278	0	7	NA
2018.2	2018-01-11	2018	2	T12	0	0	baseline	278	0	7	NA
2018.2	2018-01-11	2018	2	T13	0	0	baseline	278	0	7	NA
2018.2	2018-01-11	2018	2	T14	1	0	baseline	278	0	7	NA
2018.2	2018-01-11	2018	2	T15	0	0	baseline	278	0	7	NA
2018.2	2018-01-11	2018	2	T16	0	0	baseline	278	0	7	NA
2018.2	2018-01-11	2018	2	T17	0	0	baseline	278	0	7	NA
2018.2	2018-01-11	2018	2	T18	0	0	baseline	278	0	7	NA
2018.2	2018-01-11	2018	2	T19	0	0	baseline	278	0	7	NA
2018.2	2018-01-11	2018	2	T20	0	0	baseline	278	0	7	NA
2018.2	2018-01-11	2018	2	T21	0	0	baseline	278	0	7	NA
2018.2	2018-01-11	2018	2	T22	0	0	baseline	278	0	7	NA
2018.2	2018-01-11	2018	2	T23	0	0	baseline	278	0	7	NA
2018.2	2018-01-11	2018	2	T24	0	0	baseline	278	0	7	NA
2018.2	2018-01-11	2018	2	T25	0	0	baseline	278	0	7	NA
2018.2	2018-01-11	2018	2	T26	0	0	baseline	278	0	7	NA
2018.2	2018-01-11	2018	2	T27	0	0	baseline	278	0	7	NA
2018.2	2018-01-11	2018	2	T28	0	0	baseline	278	0	7	NA
2018.2	2018-01-11	2018	2	T29	0	0	baseline	278	0	7	NA
2018.2	2018-01-11	2018	2	T30	0	0	baseline	278	0	7	NA
2018.2	2018-01-11	2018	2	T31	0	0	baseline	278	0	7	NA
2018.2	2018-01-11	2018	2	T32	1	0	baseline	278	0	7	NA
2018.2	2018-01-11	2018	2	T33	0	0	baseline	278	0	7	NA
2018.2	2018-01-11	2018	2	T34	0	0	baseline	278	0	7	NA
2018.2	2018-01-11	2018	2	T35	0	0	baseline	278	0	7	NA
2018.2	2018-01-11	2018	2	T36	0	0	baseline	278	0	7	NA
2018.2	2018-01-11	2018	2	T37	0	0	baseline	278	0	7	NA
2018.2	2018-01-11	2018	2	T38	0	0	baseline	278	0	7	NA
2018.2	2018-01-11	2018	2	T39	0	0	baseline	278	0	7	NA
2018.2	2018-01-11	2018	2	T40	0	0	baseline	278	0	7	NA
2018.2	2018-01-11	2018	2	T41	0	0	baseline	278	0	7	NA
2018.2	2018-01-11	2018	2	T42	0	0	baseline	278	0	7	NA
2018.2	2018-01-11	2018	2	T43	0	0	baseline	278	0	7	NA
2018.2	2018-01-11	2018	2	T44	0	0	baseline	278	0	7	NA
2018.2	2018-01-11	2018	2	T45	0	0	baseline	278	0	7	NA
2018.2	2018-01-11	2018	2	B1	0	0	buffer	278	0	30	NA
2018.2	2018-01-11	2018	2	B2	0	0	buffer	278	0	7	NA
2018.2	2018-01-11	2018	2	B3	0	0	buffer	278	0	7	NA
2018.2	2018-01-11	2018	2	C1	0	0	control	278	0	7	NA
2018.2	2018-01-11	2018	2	C2	0	0	control	278	0	7	NA
2018.2	2018-01-11	2018	2	C3	0	0	control	278	0	7	NA
2018.2	2018-01-11	2018	2	C4	0	0	control	278	0	7	NA
2018.2	2018-01-11	2018	2	C5	0	0	control	278	0	7	NA
2018.2	2018-01-11	2018	2	C6	0	0	control	278	0	7	NA
2018.2	2018-01-11	2018	2	C7	0	0	control	278	0	7	NA
2018.2	2018-01-11	2018	2	C8	0	0	control	278	0	7	NA
2018.2	2018-01-11	2018	2	C9	0	0	control	278	0	7	NA
2018.2	2018-01-11	2018	2	C10	0	0	control	278	0	7	NA
2019.2	2019-01-08	2019	2	T1	0	0	baseline	278	0	7	NA
2019.2	2019-01-08	2019	2	T3	0	0	baseline	278	0	7	NA
2019.2	2019-01-08	2019	2	T4	0	0	baseline	278	0	7	NA
2019.2	2019-01-08	2019	2	T5	0	0	baseline	278	0	7	NA
2019.2	2019-01-08	2019	2	T6	0	0	baseline	278	0	7	NA
2019.2	2019-01-08	2019	2	T7	0	0	baseline	278	0	7	NA
2019.2	2019-01-08	2019	2	T8	0	0	baseline	278	0	7	NA
2019.2	2019-01-08	2019	2	T9	0	0	baseline	278	0	7	NA
2019.2	2019-01-08	2019	2	T10	0	0	baseline	278	0	7	NA
2019.2	2019-01-08	2019	2	T11	0	0	baseline	278	0	7	NA
2019.2	2019-01-08	2019	2	T12	0	0	baseline	278	0	7	NA
2019.2	2019-01-08	2019	2	T13	0	0	baseline	278	0	7	NA
2019.2	2019-01-08	2019	2	T14	0	0	baseline	278	0	7	NA
2019.2	2019-01-08	2019	2	T15	0	0	baseline	278	0	7	NA
2019.2	2019-01-08	2019	2	T16	0	0	baseline	278	0	7	NA
2019.2	2019-01-08	2019	2	T17	0	0	baseline	278	0	7	NA
2019.2	2019-01-08	2019	2	T18	0	0	baseline	278	0	7	NA
2019.2	2019-01-08	2019	2	T19	0	0	baseline	278	0	7	NA
2019.2	2019-01-08	2019	2	T20	0	0	baseline	278	0	7	NA
2019.2	2019-01-08	2019	2	T21	0	0	baseline	278	0	7	NA
2019.2	2019-01-08	2019	2	T22	0	0	baseline	278	0	7	NA
2019.2	2019-01-08	2019	2	T23	0	0	baseline	278	0	7	NA
2019.2	2019-01-08	2019	2	T24	0	0	baseline	278	0	7	NA
2019.2	2019-01-08	2019	2	T25	0	0	baseline	278	0	7	NA
2019.2	2019-01-08	2019	2	T26	0	0	baseline	278	0	7	NA
2019.2	2019-01-08	2019	2	T27	7	0	baseline	278	0	7	NA
2019.2	2019-01-08	2019	2	T28	0	0	baseline	278	0	7	NA
2019.2	2019-01-08	2019	2	T29	0	0	baseline	278	0	7	NA
2019.2	2019-01-08	2019	2	T31	0	0	baseline	278	0	7	NA
2019.2	2019-01-08	2019	2	T32	0	0	baseline	278	0	7	NA
2019.2	2019-01-08	2019	2	T33	0	0	baseline	278	0	7	NA
2019.2	2019-01-08	2019	2	T34	0	0	baseline	278	0	7	NA
2019.2	2019-01-08	2019	2	T35	0	0	baseline	278	0	7	NA
2019.2	2019-01-08	2019	2	T36	0	0	baseline	278	0	7	NA
2019.2	2019-01-08	2019	2	T37	0	0	baseline	278	0	7	NA
2019.2	2019-01-08	2019	2	T38	0	0	baseline	278	0	7	NA
2019.2	2019-01-08	2019	2	T39	0	0	baseline	278	0	7	NA
2019.2	2019-01-08	2019	2	T40	0	0	baseline	278	0	7	NA
2019.2	2019-01-08	2019	2	T41	0	0	baseline	278	0	7	NA
2019.2	2019-01-08	2019	2	T42	0	0	baseline	278	0	7	NA
2019.2	2019-01-08	2019	2	T43	0	0	baseline	278	0	7	NA
2019.2	2019-01-08	2019	2	T44	0	0	baseline	278	0	7	NA
2019.2	2019-01-08	2019	2	T45	0	0	baseline	278	0	7	NA
2019.2	2019-01-08	2019	2	B1	0	0	buffer	278	0	28	NA
2019.2	2019-01-08	2019	2	B2	0	0	buffer	278	0	7	NA
2019.2	2019-01-08	2019	2	B3	0	0	buffer	278	0	7	NA
2019.2	2019-01-08	2019	2	C1	0	0	control	278	0	7	NA
2019.2	2019-01-08	2019	2	C2	0	0	control	278	0	7	NA
2019.2	2019-01-08	2019	2	C3	0	0	control	278	0	7	NA
2019.2	2019-01-08	2019	2	C4	12	0	control	278	0	7	NA
2019.2	2019-01-08	2019	2	C5	0	0	control	278	0	7	NA
2019.2	2019-01-08	2019	2	C6	0	0	control	278	0	7	NA
2019.2	2019-01-08	2019	2	C7	0	0	control	278	0	7	NA
2019.2	2019-01-08	2019	2	C8	0	0	control	278	0	7	NA
2019.2	2019-01-08	2019	2	C9	0	0	control	278	0	7	NA
2019.2	2019-01-08	2019	2	C10	0	0	control	278	0	7	NA
2020.2	2020-01-07	2020	2	T1	0	0	baseline	278	0	28	NA
2020.2	2020-01-07	2020	2	T2	0	0	baseline	278	0	7	NA
2020.2	2020-01-07	2020	2	T3	0	0	baseline	278	0	7	NA
2020.2	2020-01-07	2020	2	T4	12	1	baseline	278	0.0833333	7	NA
2020.2	2020-01-07	2020	2	T5	0	0	baseline	278	0	7	NA
2020.2	2020-01-07	2020	2	T6	0	0	baseline	278	0	7	NA
2020.2	2020-01-07	2020	2	T7	0	0	baseline	278	0	7	NA
2020.2	2020-01-07	2020	2	T8	0	0	baseline	278	0	7	NA
2020.2	2020-01-07	2020	2	T9	0	0	baseline	278	0	7	NA
2020.2	2020-01-07	2020	2	T10	0	0	baseline	278	0	7	NA
2020.2	2020-01-07	2020	2	T11	0	0	baseline	278	0	7	NA
2020.2	2020-01-07	2020	2	T12	0	0	baseline	278	0	7	NA
2020.2	2020-01-07	2020	2	T13	0	0	baseline	278	0	7	NA
2020.2	2020-01-07	2020	2	T14	0	0	baseline	278	0	7	NA
2020.2	2020-01-07	2020	2	T16	0	0	baseline	278	0	7	NA
2020.2	2020-01-07	2020	2	T17	0	0	baseline	278	0	7	NA
2020.2	2020-01-07	2020	2	T18	0	0	baseline	278	0	7	NA
2020.2	2020-01-07	2020	2	T19	0	0	baseline	278	0	7	NA
2020.2	2020-01-07	2020	2	T20	0	0	baseline	278	0	7	NA
2020.2	2020-01-07	2020	2	T21	0	0	baseline	278	0	7	NA
2020.2	2020-01-07	2020	2	T22	0	0	baseline	278	0	7	NA
2020.2	2020-01-07	2020	2	T23	0	0	baseline	278	0	7	NA
2020.2	2020-01-07	2020	2	T24	0	0	baseline	278	0	7	NA
2020.2	2020-01-07	2020	2	T25	50	0	baseline	278	0	7	NA
2020.2	2020-01-07	2020	2	T26	1	0	baseline	278	0	7	NA
2020.2	2020-01-07	2020	2	T27	0	0	baseline	278	0	7	NA
2020.2	2020-01-07	2020	2	T28	0	0	baseline	278	0	7	NA
2020.2	2020-01-07	2020	2	T29	0	0	baseline	278	0	7	NA
2020.2	2020-01-07	2020	2	T30	5	0	baseline	278	0	7	NA
2020.2	2020-01-07	2020	2	T31	0	0	baseline	278	0	7	NA
2020.2	2020-01-07	2020	2	T32	0	0	baseline	278	0	7	NA
2020.2	2020-01-07	2020	2	T33	0	0	baseline	278	0	7	NA
2020.2	2020-01-07	2020	2	T34	0	0	baseline	278	0	7	NA
2020.2	2020-01-07	2020	2	T35	0	0	baseline	278	0	7	NA
2020.2	2020-01-07	2020	2	T36	0	0	baseline	278	0	7	NA
2020.2	2020-01-07	2020	2	T37	0	0	baseline	278	0	7	NA
2020.2	2020-01-07	2020	2	T38	0	0	baseline	278	0	7	NA
2020.2	2020-01-07	2020	2	T39	0	0	baseline	278	0	7	NA
2020.2	2020-01-07	2020	2	T40	0	0	baseline	278	0	7	NA
2020.2	2020-01-07	2020	2	T41	0	0	baseline	278	0	7	NA
2020.2	2020-01-07	2020	2	T42	0	0	baseline	278	0	7	NA
2020.2	2020-01-07	2020	2	T43	0	0	baseline	278	0	7	NA
2020.2	2020-01-07	2020	2	T44	0	0	baseline	278	0	7	NA
2020.2	2020-01-07	2020	2	T45	0	0	baseline	278	0	7	NA
2020.2	2020-01-07	2020	2	B1	0	0	buffer	278	0	7	NA
2020.2	2020-01-07	2020	2	B2	0	0	buffer	278	0	7	NA
2020.2	2020-01-07	2020	2	B3	0	0	buffer	278	0	7	NA
2020.2	2020-01-07	2020	2	C1	0	0	control	278	0	7	NA
2020.2	2020-01-07	2020	2	C2	0	0	control	278	0	7	NA
2020.2	2020-01-07	2020	2	C3	0	0	control	278	0	7	NA
2020.2	2020-01-07	2020	2	C4	0	0	control	278	0	7	NA
2020.2	2020-01-07	2020	2	C5	0	0	control	278	0	7	NA
2020.2	2020-01-07	2020	2	C6	0	0	control	278	0	7	NA
2020.2	2020-01-07	2020	2	C7	0	0	control	278	0	7	NA
2020.2	2020-01-07	2020	2	C8	0	0	control	278	0	7	NA
2020.2	2020-01-07	2020	2	C9	0	0	control	278	0	7	NA
2020.2	2020-01-07	2020	2	C10	0	0	control	278	0	7	NA
2021.2	2021-01-12	2021	2	C1	0	0	control	278	0	7	128836
2021.2	2021-01-12	2021	2	C1	0	0	control	278	0	7	128836
2021.2	2021-01-12	2021	2	C4	0	0	control	278	0	7	128836
2021.2	2021-01-12	2021	2	C4	0	0	control	278	0	7	128836
2021.2	2021-01-12	2021	2	T31	0	0	buffer	278	0	7	128836
2021.2	2021-01-12	2021	2	T31	0	0	buffer	278	0	7	128836
2021.2	2021-01-12	2021	2	C5	0	0	control	278	0	7	128836
2021.2	2021-01-12	2021	2	C5	0	0	control	278	0	7	128836
2021.2	2021-01-12	2021	2	C3	0	0	control	278	0	7	128836
2021.2	2021-01-12	2021	2	C3	0	0	control	278	0	7	128836
2021.2	2021-01-12	2021	2	T30	0	0	buffer	278	0	7	128836
2021.2	2021-01-12	2021	2	T30	0	0	buffer	278	0	7	128836
2021.2	2021-01-12	2021	2	T35	0	0	buffer	278	0	7	128836
2021.2	2021-01-12	2021	2	T35	0	0	buffer	278	0	7	128836
2021.2	2021-01-12	2021	2	T2	0	0	buffer	278	0	7	128836
2021.2	2021-01-12	2021	2	T2	0	0	buffer	278	0	7	128836
2021.2	2021-01-12	2021	2	C2	0	0	control	278	0	7	128836
2021.2	2021-01-12	2021	2	C2	0	0	control	278	0	7	128836
2021.2	2021-01-12	2021	2	T34	0	0	buffer	278	0	7	128836
2021.2	2021-01-12	2021	2	T34	0	0	buffer	278	0	7	128836
2021.2	2021-01-12	2021	2	T11	0	0	phase1	63	0	7	128836
2021.2	2021-01-12	2021	2	T11	0	0	phase1	63	0	7	128836
2021.2	2021-01-12	2021	2	T12	0	0	phase1	63	0	7	128836
2021.2	2021-01-12	2021	2	T12	0	0	phase1	63	0	7	128836
2021.2	2021-01-12	2021	2	T13	0	0	phase1	63	0	7	128836
2021.2	2021-01-12	2021	2	T13	0	0	phase1	63	0	7	128836
2021.2	2021-01-12	2021	2	T14	0	0	phase1	63	0	7	128836
2021.2	2021-01-12	2021	2	T14	0	0	phase1	63	0	7	128836
2021.2	2021-01-12	2021	2	T16	0	0	buffer	278	0	7	128836
2021.2	2021-01-12	2021	2	T16	0	0	buffer	278	0	7	128836
2021.2	2021-01-12	2021	2	T17	0	0	buffer	278	0	7	128836
2021.2	2021-01-12	2021	2	T17	0	0	buffer	278	0	7	128836
2021.2	2021-01-12	2021	2	T32	0	0	buffer	278	0	7	128836
2021.2	2021-01-12	2021	2	T32	0	0	buffer	278	0	7	128836
2021.2	2021-01-12	2021	2	T33	0	0	buffer	278	0	7	128836
2021.2	2021-01-12	2021	2	T33	0	0	buffer	278	0	7	128836
2021.2	2021-01-12	2021	2	T20	0	0	buffer	278	0	7	128836
2021.2	2021-01-12	2021	2	T20	0	0	buffer	278	0	7	128836
2021.2	2021-01-12	2021	2	C6	0	0	control	278	0	7	128836
2021.2	2021-01-12	2021	2	C6	0	0	control	278	0	7	128836
2021.2	2021-01-12	2021	2	C7	0	0	control	278	0	7	128836
2021.2	2021-01-12	2021	2	C7	0	0	control	278	0	7	128836
2021.2	2021-01-12	2021	2	T1	0	0	phase1	63	0	-9	128836
2021.2	2021-01-12	2021	2	T1	0	0	phase1	63	0	-9	128836
2021.2	2021-01-12	2021	2	T10	0	0	phase1	63	0	7	128836
2021.2	2021-01-12	2021	2	T10	0	0	phase1	63	0	7	128836
2021.2	2021-01-12	2021	2	T6	0	0	buffer	278	0	7	128836
2021.2	2021-01-12	2021	2	T6	0	0	buffer	278	0	7	128836
2021.2	2021-01-12	2021	2	T7	0	0	buffer	278	0	7	128836
2021.2	2021-01-12	2021	2	T7	0	0	buffer	278	0	7	128836
2021.2	2021-01-12	2021	2	T8	0	0	buffer	278	0	7	128836
2021.2	2021-01-12	2021	2	T8	0	0	buffer	278	0	7	128836
2021.2	2021-01-12	2021	2	T9	0	0	buffer	278	0	7	128836
2021.2	2021-01-12	2021	2	T9	0	0	buffer	278	0	7	128836
2021.2	2021-01-12	2021	2	T29	0	0	buffer	278	0	7	128836
2021.2	2021-01-12	2021	2	T29	0	0	buffer	278	0	7	128836
2021.2	2021-01-12	2021	2	T42	0	0	buffer	278	0	7	128836
2021.2	2021-01-12	2021	2	T42	0	0	buffer	278	0	7	128836
2021.2	2021-01-12	2021	2	T18	0	0	buffer	278	0	7	128836
2021.2	2021-01-12	2021	2	T18	0	0	buffer	278	0	7	128836
2021.2	2021-01-12	2021	2	T19	0	0	buffer	278	0	7	128836
2021.2	2021-01-12	2021	2	T19	0	0	buffer	278	0	7	128836
2021.2	2021-01-12	2021	2	B1	0	0	buffer	278	0	7	128836
2021.2	2021-01-12	2021	2	B1	0	0	buffer	278	0	7	128836
2021.2	2021-01-12	2021	2	B2	0	0	buffer	278	0	7	128836
2021.2	2021-01-12	2021	2	B2	0	0	buffer	278	0	7	128836
2021.2	2021-01-12	2021	2	B3	0	0	buffer	278	0	7	128836
2021.2	2021-01-12	2021	2	B3	0	0	buffer	278	0	7	128836
2021.2	2021-01-12	2021	2	C8	0	0	control	278	0	7	128836
2021.2	2021-01-12	2021	2	C8	0	0	control	278	0	7	128836
2021.2	2021-01-12	2021	2	C9	0	0	control	278	0	7	128836
2021.2	2021-01-12	2021	2	C9	0	0	control	278	0	7	128836
2021.2	2021-01-12	2021	2	C10	0	0	control	278	0	7	128836
2021.2	2021-01-12	2021	2	C10	0	0	control	278	0	7	128836
2021.2	2021-01-12	2021	2	T25	0	0	buffer	278	0	7	128836
2021.2	2021-01-12	2021	2	T25	0	0	buffer	278	0	7	128836
2021.2	2021-01-12	2021	2	T26	0	0	buffer	278	0	7	128836
2021.2	2021-01-12	2021	2	T26	0	0	buffer	278	0	7	128836
2021.2	2021-01-12	2021	2	T27	0	0	buffer	278	0	7	128836
2021.2	2021-01-12	2021	2	T27	0	0	buffer	278	0	7	128836
2021.2	2021-01-12	2021	2	T41	0	0	buffer	278	0	7	128836
2021.2	2021-01-12	2021	2	T41	0	0	buffer	278	0	7	128836
2021.2	2021-01-12	2021	2	T45	0	0	buffer	278	0	7	128836
2021.2	2021-01-12	2021	2	T45	0	0	buffer	278	0	7	128836
2021.2	2021-01-12	2021	2	T5	0	0	buffer	278	0	7	128836
2021.2	2021-01-12	2021	2	T5	0	0	buffer	278	0	7	128836
2021.2	2021-01-12	2021	2	T43	0	0	buffer	278	0	7	128836
2021.2	2021-01-12	2021	2	T43	0	0	buffer	278	0	7	128836
2021.2	2021-01-12	2021	2	T44	0	0	buffer	278	0	7	128836
2021.2	2021-01-12	2021	2	T44	0	0	buffer	278	0	7	128836
2021.2	2021-01-12	2021	2	T4	0	0	buffer	278	0	7	128836
2021.2	2021-01-12	2021	2	T4	0	0	buffer	278	0	7	128836
2021.2	2021-01-12	2021	2	T22	0	0	buffer	278	0	7	128836
2021.2	2021-01-12	2021	2	T22	0	0	buffer	278	0	7	128836
2021.2	2021-01-12	2021	2	T24	0	0	buffer	278	0	7	128836
2021.2	2021-01-12	2021	2	T24	0	0	buffer	278	0	7	128836
2021.2	2021-01-12	2021	2	T3	0	0	buffer	278	0	7	128836
2021.2	2021-01-12	2021	2	T3	0	0	buffer	278	0	7	128836
2021.2	2021-01-12	2021	2	T40	0	0	buffer	278	0	7	128836
2021.2	2021-01-12	2021	2	T40	0	0	buffer	278	0	7	128836
2021.2	2021-01-12	2021	2	T23	0	0	buffer	278	0	7	128836
2021.2	2021-01-12	2021	2	T23	0	0	buffer	278	0	7	128836
2021.2	2021-01-12	2021	2	T39	0	0	buffer	278	0	7	128836
2021.2	2021-01-12	2021	2	T39	0	0	buffer	278	0	7	128836
2021.2	2021-01-12	2021	2	T21	0	0	buffer	278	0	7	128836
2021.2	2021-01-12	2021	2	T21	0	0	buffer	278	0	7	128836
2021.2	2021-01-12	2021	2	T36	0	0	buffer	278	0	7	128836
2021.2	2021-01-12	2021	2	T36	0	0	buffer	278	0	7	128836
2021.2	2021-01-12	2021	2	T38	0	0	buffer	278	0	7	128836
2021.2	2021-01-12	2021	2	T38	0	0	buffer	278	0	7	128836
2021.2	2021-01-12	2021	2	T37	0	0	buffer	278	0	7	128836
2021.2	2021-01-12	2021	2	T37	0	0	buffer	278	0	7	128836
2022.2	2022-01-11	2022	2	T37	0	0	buffer	278	0	7	281947
2022.2	2022-01-11	2022	2	T37	0	0	buffer	278	0	7	281947
2022.2	2022-01-11	2022	2	T37	0	0	buffer	278	0	7	281947
2022.2	2022-01-11	2022	2	T37	0	0	buffer	278	0	7	281947
2022.2	2022-01-11	2022	2	T37	0	0	buffer	278	0	7	281947
2022.2	2022-01-11	2022	2	T37	0	0	buffer	278	0	7	281947
2022.2	2022-01-11	2022	2	T5	0	0	buffer	278	0	7	281947
2022.2	2022-01-11	2022	2	T5	0	0	buffer	278	0	7	281947
2022.2	2022-01-11	2022	2	T5	0	0	buffer	278	0	7	281947
2022.2	2022-01-11	2022	2	T5	0	0	buffer	278	0	7	281947
2022.2	2022-01-11	2022	2	T5	0	0	buffer	278	0	7	281947
2022.2	2022-01-11	2022	2	T5	0	0	buffer	278	0	7	281947
2022.2	2022-01-11	2022	2	T41	0	0	buffer	278	0	7	281947
2022.2	2022-01-11	2022	2	T41	0	0	buffer	278	0	7	281947
2022.2	2022-01-11	2022	2	T41	0	0	buffer	278	0	7	281947
2022.2	2022-01-11	2022	2	T41	0	0	buffer	278	0	7	281947
2022.2	2022-01-11	2022	2	T41	0	0	buffer	278	0	7	281947
2022.2	2022-01-11	2022	2	T41	0	0	buffer	278	0	7	281947
2022.2	2022-01-11	2022	2	T42	0	0	buffer	278	0	7	281947
2022.2	2022-01-11	2022	2	T42	0	0	buffer	278	0	7	281947
2022.2	2022-01-11	2022	2	T42	0	0	buffer	278	0	7	281947
2022.2	2022-01-11	2022	2	T42	0	0	buffer	278	0	7	281947
2022.2	2022-01-11	2022	2	T42	0	0	buffer	278	0	7	281947
2022.2	2022-01-11	2022	2	T42	0	0	buffer	278	0	7	281947
2022.2	2022-01-11	2022	2	T38	0	0	buffer	278	0	7	281947
2022.2	2022-01-11	2022	2	T38	0	0	buffer	278	0	7	281947
2022.2	2022-01-11	2022	2	T38	0	0	buffer	278	0	7	281947
2022.2	2022-01-11	2022	2	T38	0	0	buffer	278	0	7	281947
2022.2	2022-01-11	2022	2	T38	0	0	buffer	278	0	7	281947
2022.2	2022-01-11	2022	2	T38	0	0	buffer	278	0	7	281947
2022.2	2022-01-11	2022	2	T39	0	0	buffer	278	0	7	281947
2022.2	2022-01-11	2022	2	T39	0	0	buffer	278	0	7	281947
2022.2	2022-01-11	2022	2	T39	0	0	buffer	278	0	7	281947
2022.2	2022-01-11	2022	2	T39	0	0	buffer	278	0	7	281947
2022.2	2022-01-11	2022	2	T39	0	0	buffer	278	0	7	281947
2022.2	2022-01-11	2022	2	T39	0	0	buffer	278	0	7	281947
2022.2	2022-01-11	2022	2	T6	0	0	buffer	278	0	7	281947
2022.2	2022-01-11	2022	2	T6	0	0	buffer	278	0	7	281947
2022.2	2022-01-11	2022	2	T6	0	0	buffer	278	0	7	281947
2022.2	2022-01-11	2022	2	T6	0	0	buffer	278	0	7	281947
2022.2	2022-01-11	2022	2	T6	0	0	buffer	278	0	7	281947
2022.2	2022-01-11	2022	2	T6	0	0	buffer	278	0	7	281947
2022.2	2022-01-11	2022	2	T7	0	0	buffer	278	0	7	281947
2022.2	2022-01-11	2022	2	T7	0	0	buffer	278	0	7	281947
2022.2	2022-01-11	2022	2	T7	0	0	buffer	278	0	7	281947
2022.2	2022-01-11	2022	2	T7	0	0	buffer	278	0	7	281947
2022.2	2022-01-11	2022	2	T7	0	0	buffer	278	0	7	281947
2022.2	2022-01-11	2022	2	T7	0	0	buffer	278	0	7	281947
2022.2	2022-01-11	2022	2	T8	0	0	buffer	278	0	7	281947
2022.2	2022-01-11	2022	2	T8	0	0	buffer	278	0	7	281947
2022.2	2022-01-11	2022	2	T8	0	0	buffer	278	0	7	281947
2022.2	2022-01-11	2022	2	T8	0	0	buffer	278	0	7	281947
2022.2	2022-01-11	2022	2	T8	0	0	buffer	278	0	7	281947
2022.2	2022-01-11	2022	2	T8	0	0	buffer	278	0	7	281947
2022.2	2022-01-11	2022	2	T4	0	0	buffer	278	0	7	281947
2022.2	2022-01-11	2022	2	T4	0	0	buffer	278	0	7	281947
2022.2	2022-01-11	2022	2	T4	0	0	buffer	278	0	7	281947
2022.2	2022-01-11	2022	2	T4	0	0	buffer	278	0	7	281947
2022.2	2022-01-11	2022	2	T4	0	0	buffer	278	0	7	281947
2022.2	2022-01-11	2022	2	T4	0	0	buffer	278	0	7	281947
2022.2	2022-01-11	2022	2	T35	0	0	buffer	278	0	7	281947
2022.2	2022-01-11	2022	2	T35	0	0	buffer	278	0	7	281947
2022.2	2022-01-11	2022	2	T35	0	0	buffer	278	0	7	281947
2022.2	2022-01-11	2022	2	T35	0	0	buffer	278	0	7	281947
2022.2	2022-01-11	2022	2	T35	0	0	buffer	278	0	7	281947
2022.2	2022-01-11	2022	2	T35	0	0	buffer	278	0	7	281947
2022.2	2022-01-11	2022	2	T36	0	0	buffer	278	0	7	281947
2022.2	2022-01-11	2022	2	T36	0	0	buffer	278	0	7	281947
2022.2	2022-01-11	2022	2	T36	0	0	buffer	278	0	7	281947
2022.2	2022-01-11	2022	2	T36	0	0	buffer	278	0	7	281947
2022.2	2022-01-11	2022	2	T36	0	0	buffer	278	0	7	281947
2022.2	2022-01-11	2022	2	T36	0	0	buffer	278	0	7	281947
2022.2	2022-01-11	2022	2	T27	0	0	phase3	142.2	0	7	281947
2022.2	2022-01-11	2022	2	T27	0	0	phase3	142.2	0	7	281947
2022.2	2022-01-11	2022	2	T27	0	0	phase3	142.2	0	7	281947
2022.2	2022-01-11	2022	2	T27	0	0	phase3	142.2	0	7	281947
2022.2	2022-01-11	2022	2	T27	0	0	phase3	142.2	0	7	281947
2022.2	2022-01-11	2022	2	T27	0	0	phase3	142.2	0	7	281947
2022.2	2022-01-11	2022	2	T28	0	0	phase3	142.2	0	7	281947
2022.2	2022-01-11	2022	2	T28	0	0	phase3	142.2	0	7	281947
2022.2	2022-01-11	2022	2	T28	0	0	phase3	142.2	0	7	281947
2022.2	2022-01-11	2022	2	T28	0	0	phase3	142.2	0	7	281947
2022.2	2022-01-11	2022	2	T28	0	0	phase3	142.2	0	7	281947
2022.2	2022-01-11	2022	2	T28	0	0	phase3	142.2	0	7	281947
2022.2	2022-01-11	2022	2	T29	3	3	phase3	142.2	1	7	281947
2022.2	2022-01-11	2022	2	T29	3	3	phase3	142.2	1	7	281947
2022.2	2022-01-11	2022	2	T29	3	3	phase3	142.2	1	7	281947
2022.2	2022-01-11	2022	2	T29	3	3	phase3	142.2	1	7	281947
2022.2	2022-01-11	2022	2	T29	3	3	phase3	142.2	1	7	281947
2022.2	2022-01-11	2022	2	T29	3	3	phase3	142.2	1	7	281947
2022.2	2022-01-11	2022	2	T30	0	0	phase3	142.2	0	7	281947
2022.2	2022-01-11	2022	2	T30	0	0	phase3	142.2	0	7	281947
2022.2	2022-01-11	2022	2	T30	0	0	phase3	142.2	0	7	281947
2022.2	2022-01-11	2022	2	T30	0	0	phase3	142.2	0	7	281947
2022.2	2022-01-11	2022	2	T30	0	0	phase3	142.2	0	7	281947
2022.2	2022-01-11	2022	2	T30	0	0	phase3	142.2	0	7	281947
2022.2	2022-01-11	2022	2	T40	0	0	buffer	278	0	7	281947
2022.2	2022-01-11	2022	2	T40	0	0	buffer	278	0	7	281947
2022.2	2022-01-11	2022	2	T40	0	0	buffer	278	0	7	281947
2022.2	2022-01-11	2022	2	T40	0	0	buffer	278	0	7	281947
2022.2	2022-01-11	2022	2	T40	0	0	buffer	278	0	7	281947
2022.2	2022-01-11	2022	2	T40	0	0	buffer	278	0	7	281947
2022.2	2022-01-11	2022	2	T2	0	0	phase2	117.7	0	7	281947
2022.2	2022-01-11	2022	2	T2	0	0	phase2	117.7	0	7	281947
2022.2	2022-01-11	2022	2	T2	0	0	phase2	117.7	0	7	281947
2022.2	2022-01-11	2022	2	T2	0	0	phase2	117.7	0	7	281947
2022.2	2022-01-11	2022	2	T2	0	0	phase2	117.7	0	7	281947
2022.2	2022-01-11	2022	2	T2	0	0	phase2	117.7	0	7	281947
2022.2	2022-01-11	2022	2	T15	0	0	phase2	117.7	0	7	281947
2022.2	2022-01-11	2022	2	T15	0	0	phase2	117.7	0	7	281947
2022.2	2022-01-11	2022	2	T15	0	0	phase2	117.7	0	7	281947
2022.2	2022-01-11	2022	2	T15	0	0	phase2	117.7	0	7	281947
2022.2	2022-01-11	2022	2	T15	0	0	phase2	117.7	0	7	281947
2022.2	2022-01-11	2022	2	T15	0	0	phase2	117.7	0	7	281947
2022.2	2022-01-11	2022	2	T3	0	0	phase3	142.2	0	7	281947
2022.2	2022-01-11	2022	2	T3	0	0	phase3	142.2	0	7	281947
2022.2	2022-01-11	2022	2	T3	0	0	phase3	142.2	0	7	281947
2022.2	2022-01-11	2022	2	T3	0	0	phase3	142.2	0	7	281947
2022.2	2022-01-11	2022	2	T3	0	0	phase3	142.2	0	7	281947
2022.2	2022-01-11	2022	2	T3	0	0	phase3	142.2	0	7	281947
2022.2	2022-01-11	2022	2	T22	0	0	phase3	142.2	0	7	281947
2022.2	2022-01-11	2022	2	T22	0	0	phase3	142.2	0	7	281947
2022.2	2022-01-11	2022	2	T22	0	0	phase3	142.2	0	7	281947
2022.2	2022-01-11	2022	2	T22	0	0	phase3	142.2	0	7	281947
2022.2	2022-01-11	2022	2	T22	0	0	phase3	142.2	0	7	281947
2022.2	2022-01-11	2022	2	T22	0	0	phase3	142.2	0	7	281947
2022.2	2022-01-11	2022	2	T23	0	0	phase3	142.2	0	7	281947
2022.2	2022-01-11	2022	2	T23	0	0	phase3	142.2	0	7	281947
2022.2	2022-01-11	2022	2	T23	0	0	phase3	142.2	0	7	281947
2022.2	2022-01-11	2022	2	T23	0	0	phase3	142.2	0	7	281947
2022.2	2022-01-11	2022	2	T23	0	0	phase3	142.2	0	7	281947
2022.2	2022-01-11	2022	2	T23	0	0	phase3	142.2	0	7	281947
2022.2	2022-01-11	2022	2	T9	0	0	buffer	278	0	7	281947
2022.2	2022-01-11	2022	2	T9	0	0	buffer	278	0	7	281947
2022.2	2022-01-11	2022	2	T9	0	0	buffer	278	0	7	281947
2022.2	2022-01-11	2022	2	T9	0	0	buffer	278	0	7	281947
2022.2	2022-01-11	2022	2	T9	0	0	buffer	278	0	7	281947
2022.2	2022-01-11	2022	2	T9	0	0	buffer	278	0	7	281947
2022.2	2022-01-11	2022	2	T25	0	0	phase3	142.2	0	7	281947
2022.2	2022-01-11	2022	2	T25	0	0	phase3	142.2	0	7	281947
2022.2	2022-01-11	2022	2	T25	0	0	phase3	142.2	0	7	281947
2022.2	2022-01-11	2022	2	T25	0	0	phase3	142.2	0	7	281947
2022.2	2022-01-11	2022	2	T25	0	0	phase3	142.2	0	7	281947
2022.2	2022-01-11	2022	2	T25	0	0	phase3	142.2	0	7	281947
2022.2	2022-01-11	2022	2	T26	12	12	phase3	142.2	1	7	281947
2022.2	2022-01-11	2022	2	T26	12	12	phase3	142.2	1	7	281947
2022.2	2022-01-11	2022	2	T26	12	12	phase3	142.2	1	7	281947
2022.2	2022-01-11	2022	2	T26	12	12	phase3	142.2	1	7	281947
2022.2	2022-01-11	2022	2	T26	12	12	phase3	142.2	1	7	281947
2022.2	2022-01-11	2022	2	T26	12	12	phase3	142.2	1	7	281947
2022.2	2022-01-11	2022	2	B3	0	0	buffer	278	0	7	281947
2022.2	2022-01-11	2022	2	B3	0	0	buffer	278	0	7	281947
2022.2	2022-01-11	2022	2	B3	0	0	buffer	278	0	7	281947
2022.2	2022-01-11	2022	2	B3	0	0	buffer	278	0	7	281947
2022.2	2022-01-11	2022	2	B3	0	0	buffer	278	0	7	281947
2022.2	2022-01-11	2022	2	B3	0	0	buffer	278	0	7	281947
2022.2	2022-01-11	2022	2	T10	0	0	phase1	63	0	7	281947
2022.2	2022-01-11	2022	2	T10	0	0	phase1	63	0	7	281947
2022.2	2022-01-11	2022	2	T10	0	0	phase1	63	0	7	281947
2022.2	2022-01-11	2022	2	T10	0	0	phase1	63	0	7	281947
2022.2	2022-01-11	2022	2	T10	0	0	phase1	63	0	7	281947
2022.2	2022-01-11	2022	2	T10	0	0	phase1	63	0	7	281947
2022.2	2022-01-11	2022	2	T11	0	0	phase1	63	0	7	281947
2022.2	2022-01-11	2022	2	T11	0	0	phase1	63	0	7	281947
2022.2	2022-01-11	2022	2	T11	0	0	phase1	63	0	7	281947
2022.2	2022-01-11	2022	2	T11	0	0	phase1	63	0	7	281947
2022.2	2022-01-11	2022	2	T11	0	0	phase1	63	0	7	281947
2022.2	2022-01-11	2022	2	T11	0	0	phase1	63	0	7	281947
2022.2	2022-01-11	2022	2	T12	0	0	phase1	63	0	7	281947
2022.2	2022-01-11	2022	2	T12	0	0	phase1	63	0	7	281947
2022.2	2022-01-11	2022	2	T12	0	0	phase1	63	0	7	281947
2022.2	2022-01-11	2022	2	T12	0	0	phase1	63	0	7	281947
2022.2	2022-01-11	2022	2	T12	0	0	phase1	63	0	7	281947
2022.2	2022-01-11	2022	2	T12	0	0	phase1	63	0	7	281947
2022.2	2022-01-11	2022	2	T13	0	0	phase1	63	0	7	281947
2022.2	2022-01-11	2022	2	T13	0	0	phase1	63	0	7	281947
2022.2	2022-01-11	2022	2	T13	0	0	phase1	63	0	7	281947
2022.2	2022-01-11	2022	2	T13	0	0	phase1	63	0	7	281947
2022.2	2022-01-11	2022	2	T13	0	0	phase1	63	0	7	281947
2022.2	2022-01-11	2022	2	T13	0	0	phase1	63	0	7	281947
2022.2	2022-01-11	2022	2	C9	0	0	control	278	0	7	281947
2022.2	2022-01-11	2022	2	C9	0	0	control	278	0	7	281947
2022.2	2022-01-11	2022	2	C9	0	0	control	278	0	7	281947
2022.2	2022-01-11	2022	2	C9	0	0	control	278	0	7	281947
2022.2	2022-01-11	2022	2	C9	0	0	control	278	0	7	281947
2022.2	2022-01-11	2022	2	C9	0	0	control	278	0	7	281947
2022.2	2022-01-11	2022	2	C10	0	0	control	278	0	7	281947
2022.2	2022-01-11	2022	2	C10	0	0	control	278	0	7	281947
2022.2	2022-01-11	2022	2	C10	0	0	control	278	0	7	281947
2022.2	2022-01-11	2022	2	C10	0	0	control	278	0	7	281947
2022.2	2022-01-11	2022	2	C10	0	0	control	278	0	7	281947
2022.2	2022-01-11	2022	2	C10	0	0	control	278	0	7	281947
2022.2	2022-01-11	2022	2	T16	0	0	phase2	117.7	0	7	281947
2022.2	2022-01-11	2022	2	T16	0	0	phase2	117.7	0	7	281947
2022.2	2022-01-11	2022	2	T16	0	0	phase2	117.7	0	7	281947
2022.2	2022-01-11	2022	2	T16	0	0	phase2	117.7	0	7	281947
2022.2	2022-01-11	2022	2	T16	0	0	phase2	117.7	0	7	281947
2022.2	2022-01-11	2022	2	T16	0	0	phase2	117.7	0	7	281947
2022.2	2022-01-11	2022	2	T17	0	0	phase2	117.7	0	7	281947
2022.2	2022-01-11	2022	2	T17	0	0	phase2	117.7	0	7	281947
2022.2	2022-01-11	2022	2	T17	0	0	phase2	117.7	0	7	281947
2022.2	2022-01-11	2022	2	T17	0	0	phase2	117.7	0	7	281947
2022.2	2022-01-11	2022	2	T17	0	0	phase2	117.7	0	7	281947
2022.2	2022-01-11	2022	2	T17	0	0	phase2	117.7	0	7	281947
2022.2	2022-01-11	2022	2	T18	0	0	phase2	117.7	0	7	281947
2022.2	2022-01-11	2022	2	T18	0	0	phase2	117.7	0	7	281947
2022.2	2022-01-11	2022	2	T18	0	0	phase2	117.7	0	7	281947
2022.2	2022-01-11	2022	2	T18	0	0	phase2	117.7	0	7	281947
2022.2	2022-01-11	2022	2	T18	0	0	phase2	117.7	0	7	281947
2022.2	2022-01-11	2022	2	T18	0	0	phase2	117.7	0	7	281947
2022.2	2022-01-11	2022	2	T24	1	1	phase3	142.2	1	7	281947
2022.2	2022-01-11	2022	2	T24	1	1	phase3	142.2	1	7	281947
2022.2	2022-01-11	2022	2	T24	1	1	phase3	142.2	1	7	281947
2022.2	2022-01-11	2022	2	T24	1	1	phase3	142.2	1	7	281947
2022.2	2022-01-11	2022	2	T24	1	1	phase3	142.2	1	7	281947
2022.2	2022-01-11	2022	2	T24	1	1	phase3	142.2	1	7	281947
2022.2	2022-01-11	2022	2	T20	0	0	phase2	117.7	0	7	281947
2022.2	2022-01-11	2022	2	T20	0	0	phase2	117.7	0	7	281947
2022.2	2022-01-11	2022	2	T20	0	0	phase2	117.7	0	7	281947
2022.2	2022-01-11	2022	2	T20	0	0	phase2	117.7	0	7	281947
2022.2	2022-01-11	2022	2	T20	0	0	phase2	117.7	0	7	281947
2022.2	2022-01-11	2022	2	T20	0	0	phase2	117.7	0	7	281947
2022.2	2022-01-11	2022	2	T21	0	0	phase2	117.7	0	7	281947
2022.2	2022-01-11	2022	2	T21	0	0	phase2	117.7	0	7	281947
2022.2	2022-01-11	2022	2	T21	0	0	phase2	117.7	0	7	281947
2022.2	2022-01-11	2022	2	T21	0	0	phase2	117.7	0	7	281947
2022.2	2022-01-11	2022	2	T21	0	0	phase2	117.7	0	7	281947
2022.2	2022-01-11	2022	2	T21	0	0	phase2	117.7	0	7	281947
2022.2	2022-01-11	2022	2	T1	0	0	phase1	63	0	35	281947
2022.2	2022-01-11	2022	2	T1	0	0	phase1	63	0	35	281947
2022.2	2022-01-11	2022	2	T1	0	0	phase1	63	0	35	281947
2022.2	2022-01-11	2022	2	T1	0	0	phase1	63	0	35	281947
2022.2	2022-01-11	2022	2	T1	0	0	phase1	63	0	35	281947
2022.2	2022-01-11	2022	2	T1	0	0	phase1	63	0	35	281947
2022.2	2022-01-11	2022	2	B2	0	0	buffer	278	0	7	281947
2022.2	2022-01-11	2022	2	B2	0	0	buffer	278	0	7	281947
2022.2	2022-01-11	2022	2	B2	0	0	buffer	278	0	7	281947
2022.2	2022-01-11	2022	2	B2	0	0	buffer	278	0	7	281947
2022.2	2022-01-11	2022	2	B2	0	0	buffer	278	0	7	281947
2022.2	2022-01-11	2022	2	B2	0	0	buffer	278	0	7	281947
2022.2	2022-01-11	2022	2	C5	0	0	control	278	0	7	281947
2022.2	2022-01-11	2022	2	C5	0	0	control	278	0	7	281947
2022.2	2022-01-11	2022	2	C5	0	0	control	278	0	7	281947
2022.2	2022-01-11	2022	2	C5	0	0	control	278	0	7	281947
2022.2	2022-01-11	2022	2	C5	0	0	control	278	0	7	281947
2022.2	2022-01-11	2022	2	C5	0	0	control	278	0	7	281947
2022.2	2022-01-11	2022	2	C6	0	0	control	278	0	7	281947
2022.2	2022-01-11	2022	2	C6	0	0	control	278	0	7	281947
2022.2	2022-01-11	2022	2	C6	0	0	control	278	0	7	281947
2022.2	2022-01-11	2022	2	C6	0	0	control	278	0	7	281947
2022.2	2022-01-11	2022	2	C6	0	0	control	278	0	7	281947
2022.2	2022-01-11	2022	2	C6	0	0	control	278	0	7	281947
2022.2	2022-01-11	2022	2	C7	0	0	control	278	0	7	281947
2022.2	2022-01-11	2022	2	C7	0	0	control	278	0	7	281947
2022.2	2022-01-11	2022	2	C7	0	0	control	278	0	7	281947
2022.2	2022-01-11	2022	2	C7	0	0	control	278	0	7	281947
2022.2	2022-01-11	2022	2	C7	0	0	control	278	0	7	281947
2022.2	2022-01-11	2022	2	C7	0	0	control	278	0	7	281947
2022.2	2022-01-11	2022	2	T31	0	0	phase3	142.2	0	7	281947
2022.2	2022-01-11	2022	2	T31	0	0	phase3	142.2	0	7	281947
2022.2	2022-01-11	2022	2	T31	0	0	phase3	142.2	0	7	281947
2022.2	2022-01-11	2022	2	T31	0	0	phase3	142.2	0	7	281947
2022.2	2022-01-11	2022	2	T31	0	0	phase3	142.2	0	7	281947
2022.2	2022-01-11	2022	2	T31	0	0	phase3	142.2	0	7	281947
2022.2	2022-01-11	2022	2	T32	0	0	phase3	142.2	0	7	281947
2022.2	2022-01-11	2022	2	T32	0	0	phase3	142.2	0	7	281947
2022.2	2022-01-11	2022	2	T32	0	0	phase3	142.2	0	7	281947
2022.2	2022-01-11	2022	2	T32	0	0	phase3	142.2	0	7	281947
2022.2	2022-01-11	2022	2	T32	0	0	phase3	142.2	0	7	281947
2022.2	2022-01-11	2022	2	T32	0	0	phase3	142.2	0	7	281947
2022.2	2022-01-11	2022	2	T33	0	0	phase3	142.2	0	7	281947
2022.2	2022-01-11	2022	2	T33	0	0	phase3	142.2	0	7	281947
2022.2	2022-01-11	2022	2	T33	0	0	phase3	142.2	0	7	281947
2022.2	2022-01-11	2022	2	T33	0	0	phase3	142.2	0	7	281947
2022.2	2022-01-11	2022	2	T33	0	0	phase3	142.2	0	7	281947
2022.2	2022-01-11	2022	2	T33	0	0	phase3	142.2	0	7	281947
2022.2	2022-01-11	2022	2	T45	0	0	buffer	278	0	7	281947
2022.2	2022-01-11	2022	2	T45	0	0	buffer	278	0	7	281947
2022.2	2022-01-11	2022	2	T45	0	0	buffer	278	0	7	281947
2022.2	2022-01-11	2022	2	T45	0	0	buffer	278	0	7	281947
2022.2	2022-01-11	2022	2	T45	0	0	buffer	278	0	7	281947
2022.2	2022-01-11	2022	2	T45	0	0	buffer	278	0	7	281947
2022.2	2022-01-11	2022	2	B1	0	0	buffer	278	0	7	281947
2022.2	2022-01-11	2022	2	B1	0	0	buffer	278	0	7	281947
2022.2	2022-01-11	2022	2	B1	0	0	buffer	278	0	7	281947
2022.2	2022-01-11	2022	2	B1	0	0	buffer	278	0	7	281947
2022.2	2022-01-11	2022	2	B1	0	0	buffer	278	0	7	281947
2022.2	2022-01-11	2022	2	B1	0	0	buffer	278	0	7	281947
2022.2	2022-01-11	2022	2	T19	0	0	phase2	117.7	0	7	281947
2022.2	2022-01-11	2022	2	T19	0	0	phase2	117.7	0	7	281947
2022.2	2022-01-11	2022	2	T19	0	0	phase2	117.7	0	7	281947
2022.2	2022-01-11	2022	2	T19	0	0	phase2	117.7	0	7	281947
2022.2	2022-01-11	2022	2	T19	0	0	phase2	117.7	0	7	281947
2022.2	2022-01-11	2022	2	T19	0	0	phase2	117.7	0	7	281947
2022.2	2022-01-11	2022	2	T44	0	0	buffer	278	0	7	281947
2022.2	2022-01-11	2022	2	T44	0	0	buffer	278	0	7	281947
2022.2	2022-01-11	2022	2	T44	0	0	buffer	278	0	7	281947
2022.2	2022-01-11	2022	2	T44	0	0	buffer	278	0	7	281947
2022.2	2022-01-11	2022	2	T44	0	0	buffer	278	0	7	281947
2022.2	2022-01-11	2022	2	T44	0	0	buffer	278	0	7	281947
2022.2	2022-01-11	2022	2	C1	0	0	control	278	0	7	281947
2022.2	2022-01-11	2022	2	C1	0	0	control	278	0	7	281947
2022.2	2022-01-11	2022	2	C1	0	0	control	278	0	7	281947
2022.2	2022-01-11	2022	2	C1	0	0	control	278	0	7	281947
2022.2	2022-01-11	2022	2	C1	0	0	control	278	0	7	281947
2022.2	2022-01-11	2022	2	C1	0	0	control	278	0	7	281947
2022.2	2022-01-11	2022	2	C2	0	0	control	278	0	7	281947
2022.2	2022-01-11	2022	2	C2	0	0	control	278	0	7	281947
2022.2	2022-01-11	2022	2	C2	0	0	control	278	0	7	281947
2022.2	2022-01-11	2022	2	C2	0	0	control	278	0	7	281947
2022.2	2022-01-11	2022	2	C2	0	0	control	278	0	7	281947
2022.2	2022-01-11	2022	2	C2	0	0	control	278	0	7	281947
2022.2	2022-01-11	2022	2	C4	0	0	control	278	0	7	281947
2022.2	2022-01-11	2022	2	C4	0	0	control	278	0	7	281947
2022.2	2022-01-11	2022	2	C4	0	0	control	278	0	7	281947
2022.2	2022-01-11	2022	2	C4	0	0	control	278	0	7	281947
2022.2	2022-01-11	2022	2	C4	0	0	control	278	0	7	281947
2022.2	2022-01-11	2022	2	C4	0	0	control	278	0	7	281947
2022.2	2022-01-11	2022	2	T43	0	0	buffer	278	0	7	281947
2022.2	2022-01-11	2022	2	T43	0	0	buffer	278	0	7	281947
2022.2	2022-01-11	2022	2	T43	0	0	buffer	278	0	7	281947
2022.2	2022-01-11	2022	2	T43	0	0	buffer	278	0	7	281947
2022.2	2022-01-11	2022	2	T43	0	0	buffer	278	0	7	281947
2022.2	2022-01-11	2022	2	T43	0	0	buffer	278	0	7	281947
2022.2	2022-01-11	2022	2	C8	0	0	control	278	0	7	281947
2022.2	2022-01-11	2022	2	C8	0	0	control	278	0	7	281947
2022.2	2022-01-11	2022	2	C8	0	0	control	278	0	7	281947
2022.2	2022-01-11	2022	2	C8	0	0	control	278	0	7	281947
2022.2	2022-01-11	2022	2	C8	0	0	control	278	0	7	281947
2022.2	2022-01-11	2022	2	C8	0	0	control	278	0	7	281947
2022.2	2022-01-11	2022	2	C3	0	0	control	278	0	7	281947
2022.2	2022-01-11	2022	2	C3	0	0	control	278	0	7	281947
2022.2	2022-01-11	2022	2	C3	0	0	control	278	0	7	281947
2022.2	2022-01-11	2022	2	C3	0	0	control	278	0	7	281947
2022.2	2022-01-11	2022	2	C3	0	0	control	278	0	7	281947
2022.2	2022-01-11	2022	2	C3	0	0	control	278	0	7	281947
2018.3	2018-01-16	2018	3	T1	0	0	baseline	278	0	7	NA
2018.3	2018-01-16	2018	3	T2	0	0	baseline	278	0	7	NA
2018.3	2018-01-16	2018	3	T3	0	0	baseline	278	0	7	NA
2018.3	2018-01-16	2018	3	T4	0	0	baseline	278	0	7	NA
2018.3	2018-01-16	2018	3	T5	6	0	baseline	278	0	7	NA
2018.3	2018-01-16	2018	3	T6	0	0	baseline	278	0	7	NA
2018.3	2018-01-16	2018	3	T7	0	0	baseline	278	0	7	NA
2018.3	2018-01-16	2018	3	T8	0	0	baseline	278	0	7	NA
2018.3	2018-01-16	2018	3	T9	0	0	baseline	278	0	7	NA
2018.3	2018-01-16	2018	3	T10	0	0	baseline	278	0	7	NA
2018.3	2018-01-16	2018	3	T11	0	0	baseline	278	0	7	NA
2018.3	2018-01-16	2018	3	T12	0	0	baseline	278	0	7	NA
2018.3	2018-01-16	2018	3	T13	0	0	baseline	278	0	7	NA
2018.3	2018-01-16	2018	3	T14	0	0	baseline	278	0	7	NA
2018.3	2018-01-16	2018	3	T15	0	0	baseline	278	0	7	NA
2018.3	2018-01-16	2018	3	T17	0	0	baseline	278	0	7	NA
2018.3	2018-01-16	2018	3	T18	0	0	baseline	278	0	7	NA
2018.3	2018-01-16	2018	3	T19	0	0	baseline	278	0	7	NA
2018.3	2018-01-16	2018	3	T20	0	0	baseline	278	0	7	NA
2018.3	2018-01-16	2018	3	T21	0	0	baseline	278	0	7	NA
2018.3	2018-01-16	2018	3	T22	0	0	baseline	278	0	7	NA
2018.3	2018-01-16	2018	3	T23	0	0	baseline	278	0	7	NA
2018.3	2018-01-16	2018	3	T24	0	0	baseline	278	0	7	NA
2018.3	2018-01-16	2018	3	T25	0	0	baseline	278	0	7	NA
2018.3	2018-01-16	2018	3	T26	0	0	baseline	278	0	7	NA
2018.3	2018-01-16	2018	3	T27	0	0	baseline	278	0	7	NA
2018.3	2018-01-16	2018	3	T28	0	0	baseline	278	0	7	NA
2018.3	2018-01-16	2018	3	T29	0	0	baseline	278	0	7	NA
2018.3	2018-01-16	2018	3	T30	0	0	baseline	278	0	7	NA
2018.3	2018-01-16	2018	3	T31	0	0	baseline	278	0	7	NA
2018.3	2018-01-16	2018	3	T32	0	0	baseline	278	0	7	NA
2018.3	2018-01-16	2018	3	T33	0	0	baseline	278	0	7	NA
2018.3	2018-01-16	2018	3	T34	0	0	baseline	278	0	7	NA
2018.3	2018-01-16	2018	3	T35	0	0	baseline	278	0	7	NA
2018.3	2018-01-16	2018	3	T36	0	0	baseline	278	0	7	NA
2018.3	2018-01-16	2018	3	T37	0	0	baseline	278	0	7	NA
2018.3	2018-01-16	2018	3	T38	0	0	baseline	278	0	7	NA
2018.3	2018-01-16	2018	3	T39	0	0	baseline	278	0	7	NA
2018.3	2018-01-16	2018	3	T40	0	0	baseline	278	0	7	NA
2018.3	2018-01-16	2018	3	T41	0	0	baseline	278	0	7	NA
2018.3	2018-01-16	2018	3	T42	0	0	baseline	278	0	7	NA
2018.3	2018-01-16	2018	3	T43	0	0	baseline	278	0	7	NA
2018.3	2018-01-16	2018	3	T44	0	0	baseline	278	0	7	NA
2018.3	2018-01-16	2018	3	T45	0	0	baseline	278	0	7	NA
2018.3	2018-01-16	2018	3	B1	0	0	buffer	278	0	12	NA
2018.3	2018-01-16	2018	3	B2	0	0	buffer	278	0	7	NA
2018.3	2018-01-16	2018	3	B3	0	0	buffer	278	0	7	NA
2018.3	2018-01-16	2018	3	C1	0	0	control	278	0	7	NA
2018.3	2018-01-16	2018	3	C2	0	0	control	278	0	7	NA
2018.3	2018-01-16	2018	3	C3	0	0	control	278	0	7	NA
2018.3	2018-01-16	2018	3	C4	0	0	control	278	0	7	NA
2018.3	2018-01-16	2018	3	C5	0	0	control	278	0	7	NA
2018.3	2018-01-16	2018	3	C6	0	0	control	278	0	7	NA
2018.3	2018-01-16	2018	3	C7	0	0	control	278	0	7	NA
2018.3	2018-01-16	2018	3	C8	0	0	control	278	0	7	NA
2018.3	2018-01-16	2018	3	C9	0	0	control	278	0	7	NA
2018.3	2018-01-16	2018	3	C10	0	0	control	278	0	7	NA
2019.3	2019-01-15	2019	3	T1	0	0	baseline	278	0	7	NA
2019.3	2019-01-15	2019	3	T2	0	0	baseline	278	0	7	NA
2019.3	2019-01-15	2019	3	T3	0	0	baseline	278	0	7	NA
2019.3	2019-01-15	2019	3	T4	0	0	baseline	278	0	7	NA
2019.3	2019-01-15	2019	3	T5	0	0	baseline	278	0	7	NA
2019.3	2019-01-15	2019	3	T6	0	0	baseline	278	0	7	NA
2019.3	2019-01-15	2019	3	T7	0	0	baseline	278	0	7	NA
2019.3	2019-01-15	2019	3	T8	0	0	baseline	278	0	7	NA
2019.3	2019-01-15	2019	3	T9	0	0	baseline	278	0	7	NA
2019.3	2019-01-15	2019	3	T10	0	0	baseline	278	0	7	NA
2019.3	2019-01-15	2019	3	T11	0	0	baseline	278	0	7	NA
2019.3	2019-01-15	2019	3	T12	0	0	baseline	278	0	7	NA
2019.3	2019-01-15	2019	3	T13	0	0	baseline	278	0	7	NA
2019.3	2019-01-15	2019	3	T14	0	0	baseline	278	0	7	NA
2019.3	2019-01-15	2019	3	T15	0	0	baseline	278	0	7	NA
2019.3	2019-01-15	2019	3	T16	0	0	baseline	278	0	7	NA
2019.3	2019-01-15	2019	3	T17	0	0	baseline	278	0	7	NA
2019.3	2019-01-15	2019	3	T18	0	0	baseline	278	0	7	NA
2019.3	2019-01-15	2019	3	T19	0	0	baseline	278	0	7	NA
2019.3	2019-01-15	2019	3	T20	0	0	baseline	278	0	7	NA
2019.3	2019-01-15	2019	3	T21	0	0	baseline	278	0	7	NA
2019.3	2019-01-15	2019	3	T22	0	0	baseline	278	0	7	NA
2019.3	2019-01-15	2019	3	T23	0	0	baseline	278	0	7	NA
2019.3	2019-01-15	2019	3	T24	0	0	baseline	278	0	7	NA
2019.3	2019-01-15	2019	3	T26	1	0	baseline	278	0	7	NA
2019.3	2019-01-15	2019	3	T27	0	0	baseline	278	0	7	NA
2019.3	2019-01-15	2019	3	T28	0	0	baseline	278	0	7	NA
2019.3	2019-01-15	2019	3	T29	0	0	baseline	278	0	7	NA
2019.3	2019-01-15	2019	3	T30	0	0	baseline	278	0	7	NA
2019.3	2019-01-15	2019	3	T31	0	0	baseline	278	0	7	NA
2019.3	2019-01-15	2019	3	T32	0	0	baseline	278	0	7	NA
2019.3	2019-01-15	2019	3	T33	0	0	baseline	278	0	7	NA
2019.3	2019-01-15	2019	3	T34	0	0	baseline	278	0	7	NA
2019.3	2019-01-15	2019	3	T35	0	0	baseline	278	0	7	NA
2019.3	2019-01-15	2019	3	T36	0	0	baseline	278	0	7	NA
2019.3	2019-01-15	2019	3	T37	0	0	baseline	278	0	7	NA
2019.3	2019-01-15	2019	3	T38	0	0	baseline	278	0	7	NA
2019.3	2019-01-15	2019	3	T39	0	0	baseline	278	0	7	NA
2019.3	2019-01-15	2019	3	T40	0	0	baseline	278	0	7	NA
2019.3	2019-01-15	2019	3	T41	0	0	baseline	278	0	7	NA
2019.3	2019-01-15	2019	3	T42	0	0	baseline	278	0	7	NA
2019.3	2019-01-15	2019	3	T43	0	0	baseline	278	0	7	NA
2019.3	2019-01-15	2019	3	T44	0	0	baseline	278	0	7	NA
2019.3	2019-01-15	2019	3	T45	0	0	baseline	278	0	7	NA
2019.3	2019-01-15	2019	3	B1	0	0	buffer	278	0	14	NA
2019.3	2019-01-15	2019	3	B2	0	0	buffer	278	0	7	NA
2019.3	2019-01-15	2019	3	B3	0	0	buffer	278	0	7	NA
2019.3	2019-01-15	2019	3	C1	0	0	control	278	0	7	NA
2019.3	2019-01-15	2019	3	C2	0	0	control	278	0	7	NA
2019.3	2019-01-15	2019	3	C3	0	0	control	278	0	7	NA
2019.3	2019-01-15	2019	3	C4	8	0	control	278	0	7	NA
2019.3	2019-01-15	2019	3	C5	0	0	control	278	0	7	NA
2019.3	2019-01-15	2019	3	C6	0	0	control	278	0	7	NA
2019.3	2019-01-15	2019	3	C7	0	0	control	278	0	7	NA
2019.3	2019-01-15	2019	3	C8	0	0	control	278	0	7	NA
2019.3	2019-01-15	2019	3	C9	0	0	control	278	0	7	NA
2019.3	2019-01-15	2019	3	C10	0	0	control	278	0	7	NA
2020.3	2020-01-14	2020	3	T1	0	0	baseline	278	0	14	NA
2020.3	2020-01-14	2020	3	T2	0	0	baseline	278	0	7	NA
2020.3	2020-01-14	2020	3	T3	0	0	baseline	278	0	7	NA
2020.3	2020-01-14	2020	3	T4	0	0	baseline	278	0	7	NA
2020.3	2020-01-14	2020	3	T5	0	0	baseline	278	0	7	NA
2020.3	2020-01-14	2020	3	T6	0	0	baseline	278	0	7	NA
2020.3	2020-01-14	2020	3	T7	0	0	baseline	278	0	7	NA
2020.3	2020-01-14	2020	3	T8	0	0	baseline	278	0	7	NA
2020.3	2020-01-14	2020	3	T9	0	0	baseline	278	0	7	NA
2020.3	2020-01-14	2020	3	T10	0	0	baseline	278	0	7	NA
2020.3	2020-01-14	2020	3	T11	0	0	baseline	278	0	7	NA
2020.3	2020-01-14	2020	3	T13	0	0	baseline	278	0	7	NA
2020.3	2020-01-14	2020	3	T14	0	0	baseline	278	0	7	NA
2020.3	2020-01-14	2020	3	T15	0	0	baseline	278	0	7	NA
2020.3	2020-01-14	2020	3	T16	0	0	baseline	278	0	7	NA
2020.3	2020-01-14	2020	3	T17	0	0	baseline	278	0	7	NA
2020.3	2020-01-14	2020	3	T18	0	0	baseline	278	0	7	NA
2020.3	2020-01-14	2020	3	T19	0	0	baseline	278	0	7	NA
2020.3	2020-01-14	2020	3	T20	0	0	baseline	278	0	7	NA
2020.3	2020-01-14	2020	3	T21	34	0	baseline	278	0	7	NA
2020.3	2020-01-14	2020	3	T23	0	0	baseline	278	0	7	NA
2020.3	2020-01-14	2020	3	T24	1	0	baseline	278	0	7	NA
2020.3	2020-01-14	2020	3	T25	41	4	baseline	278	0.097561	7	NA
2020.3	2020-01-14	2020	3	T26	0	0	baseline	278	0	7	NA
2020.3	2020-01-14	2020	3	T27	0	0	baseline	278	0	7	NA
2020.3	2020-01-14	2020	3	T28	0	0	baseline	278	0	7	NA
2020.3	2020-01-14	2020	3	T29	1	0	baseline	278	0	7	NA
2020.3	2020-01-14	2020	3	T30	0	0	baseline	278	0	7	NA
2020.3	2020-01-14	2020	3	T31	0	0	baseline	278	0	7	NA
2020.3	2020-01-14	2020	3	T32	0	0	baseline	278	0	7	NA
2020.3	2020-01-14	2020	3	T33	0	0	baseline	278	0	7	NA
2020.3	2020-01-14	2020	3	T34	0	0	baseline	278	0	7	NA
2020.3	2020-01-14	2020	3	T35	49	0	baseline	278	0	7	NA
2020.3	2020-01-14	2020	3	T36	0	0	baseline	278	0	7	NA
2020.3	2020-01-14	2020	3	T37	0	0	baseline	278	0	7	NA
2020.3	2020-01-14	2020	3	T38	0	0	baseline	278	0	7	NA
2020.3	2020-01-14	2020	3	T39	0	0	baseline	278	0	7	NA
2020.3	2020-01-14	2020	3	T40	0	0	baseline	278	0	7	NA
2020.3	2020-01-14	2020	3	T41	0	0	baseline	278	0	7	NA
2020.3	2020-01-14	2020	3	T42	0	0	baseline	278	0	7	NA
2020.3	2020-01-14	2020	3	T43	0	0	baseline	278	0	7	NA
2020.3	2020-01-14	2020	3	T44	0	0	baseline	278	0	7	NA
2020.3	2020-01-14	2020	3	T45	0	0	baseline	278	0	7	NA
2020.3	2020-01-14	2020	3	B1	0	0	buffer	278	0	7	NA
2020.3	2020-01-14	2020	3	B2	0	0	buffer	278	0	7	NA
2020.3	2020-01-14	2020	3	B3	0	0	buffer	278	0	7	NA
2020.3	2020-01-14	2020	3	C7	0	0	control	278	0	7	NA
2020.3	2020-01-14	2020	3	C8	11	0	control	278	0	7	NA
2020.3	2020-01-14	2020	3	C9	0	0	control	278	0	7	NA
2020.3	2020-01-14	2020	3	C10	0	0	control	278	0	7	NA
2020.3	2020-01-14	2020	3	C1	0	0	control	278	0	7	NA
2020.3	2020-01-14	2020	3	C2	0	0	control	278	0	7	NA
2020.3	2020-01-14	2020	3	C3	0	0	control	278	0	7	NA
2020.3	2020-01-14	2020	3	C4	26	24	control	278	0.923077	7	NA
2020.3	2020-01-14	2020	3	C5	0	0	control	278	0	7	NA
2020.3	2020-01-14	2020	3	C6	0	0	control	278	0	7	NA
2021.3	2021-01-19	2021	3	T10	0	0	phase1	63	0	7	103669
2021.3	2021-01-19	2021	3	T10	0	0	phase1	63	0	7	103669
2021.3	2021-01-19	2021	3	T14	0	0	phase1	63	0	7	103669
2021.3	2021-01-19	2021	3	T14	0	0	phase1	63	0	7	103669
2021.3	2021-01-19	2021	3	T1	0	0	phase1	63	0	14	103669
2021.3	2021-01-19	2021	3	T1	0	0	phase1	63	0	14	103669
2021.3	2021-01-19	2021	3	T9	0	0	buffer	278	0	7	103669
2021.3	2021-01-19	2021	3	T9	0	0	buffer	278	0	7	103669
2021.3	2021-01-19	2021	3	B3	0	0	buffer	278	0	7	103669
2021.3	2021-01-19	2021	3	B3	0	0	buffer	278	0	7	103669
2021.3	2021-01-19	2021	3	T12	0	0	phase1	63	0	7	103669
2021.3	2021-01-19	2021	3	T12	0	0	phase1	63	0	7	103669
2021.3	2021-01-19	2021	3	T13	0	0	phase1	63	0	7	103669
2021.3	2021-01-19	2021	3	T13	0	0	phase1	63	0	7	103669
2021.3	2021-01-19	2021	3	T15	0	0	buffer	278	0	7	103669
2021.3	2021-01-19	2021	3	T15	0	0	buffer	278	0	7	103669
2021.3	2021-01-19	2021	3	T11	0	0	phase1	63	0	7	103669
2021.3	2021-01-19	2021	3	T11	0	0	phase1	63	0	7	103669
2021.3	2021-01-19	2021	3	T7	0	0	buffer	278	0	7	103669
2021.3	2021-01-19	2021	3	T7	0	0	buffer	278	0	7	103669
2021.3	2021-01-19	2021	3	T8	0	0	buffer	278	0	7	103669
2021.3	2021-01-19	2021	3	T8	0	0	buffer	278	0	7	103669
2021.3	2021-01-19	2021	3	T19	0	0	buffer	278	0	7	103669
2021.3	2021-01-19	2021	3	T19	0	0	buffer	278	0	7	103669
2021.3	2021-01-19	2021	3	T20	0	0	buffer	278	0	7	103669
2021.3	2021-01-19	2021	3	T20	0	0	buffer	278	0	7	103669
2021.3	2021-01-19	2021	3	T16	0	0	buffer	278	0	7	103669
2021.3	2021-01-19	2021	3	T16	0	0	buffer	278	0	7	103669
2021.3	2021-01-19	2021	3	T17	0	0	buffer	278	0	7	103669
2021.3	2021-01-19	2021	3	T17	0	0	buffer	278	0	7	103669
2021.3	2021-01-19	2021	3	T27	0	0	buffer	278	0	7	103669
2021.3	2021-01-19	2021	3	T27	0	0	buffer	278	0	7	103669
2021.3	2021-01-19	2021	3	T28	0	0	buffer	278	0	7	103669
2021.3	2021-01-19	2021	3	T28	0	0	buffer	278	0	7	103669
2021.3	2021-01-19	2021	3	T33	0	0	buffer	278	0	7	103669
2021.3	2021-01-19	2021	3	T33	0	0	buffer	278	0	7	103669
2021.3	2021-01-19	2021	3	T34	0	0	buffer	278	0	7	103669
2021.3	2021-01-19	2021	3	T34	0	0	buffer	278	0	7	103669
2021.3	2021-01-19	2021	3	T18	0	0	buffer	278	0	7	103669
2021.3	2021-01-19	2021	3	T18	0	0	buffer	278	0	7	103669
2021.3	2021-01-19	2021	3	T32	0	0	buffer	278	0	7	103669
2021.3	2021-01-19	2021	3	T32	0	0	buffer	278	0	7	103669
2021.3	2021-01-19	2021	3	T6	0	0	buffer	278	0	7	103669
2021.3	2021-01-19	2021	3	T6	0	0	buffer	278	0	7	103669
2021.3	2021-01-19	2021	3	T25	0	0	buffer	278	0	7	103669
2021.3	2021-01-19	2021	3	T25	0	0	buffer	278	0	7	103669
2021.3	2021-01-19	2021	3	T26	0	0	buffer	278	0	7	103669
2021.3	2021-01-19	2021	3	T26	0	0	buffer	278	0	7	103669
2021.3	2021-01-19	2021	3	T41	0	0	buffer	278	0	7	103669
2021.3	2021-01-19	2021	3	T41	0	0	buffer	278	0	7	103669
2021.3	2021-01-19	2021	3	T42	0	0	buffer	278	0	7	103669
2021.3	2021-01-19	2021	3	T42	0	0	buffer	278	0	7	103669
2021.3	2021-01-19	2021	3	T29	0	0	buffer	278	0	7	103669
2021.3	2021-01-19	2021	3	T29	0	0	buffer	278	0	7	103669
2021.3	2021-01-19	2021	3	T30	0	0	buffer	278	0	7	103669
2021.3	2021-01-19	2021	3	T30	0	0	buffer	278	0	7	103669
2021.3	2021-01-19	2021	3	T31	0	0	buffer	278	0	7	103669
2021.3	2021-01-19	2021	3	T31	0	0	buffer	278	0	7	103669
2021.3	2021-01-19	2021	3	B1	0	0	buffer	278	0	7	103669
2021.3	2021-01-19	2021	3	B1	0	0	buffer	278	0	7	103669
2021.3	2021-01-19	2021	3	B2	0	0	buffer	278	0	7	103669
2021.3	2021-01-19	2021	3	B2	0	0	buffer	278	0	7	103669
2021.3	2021-01-19	2021	3	T2	0	0	buffer	278	0	7	103669
2021.3	2021-01-19	2021	3	T2	0	0	buffer	278	0	7	103669
2021.3	2021-01-19	2021	3	T3	0	0	buffer	278	0	7	103669
2021.3	2021-01-19	2021	3	T3	0	0	buffer	278	0	7	103669
2021.3	2021-01-19	2021	3	T4	0	0	buffer	278	0	7	103669
2021.3	2021-01-19	2021	3	T4	0	0	buffer	278	0	7	103669
2021.3	2021-01-19	2021	3	T5	0	0	buffer	278	0	7	103669
2021.3	2021-01-19	2021	3	T5	0	0	buffer	278	0	7	103669
2021.3	2021-01-19	2021	3	T24	0	0	buffer	278	0	7	103669
2021.3	2021-01-19	2021	3	T24	0	0	buffer	278	0	7	103669
2021.3	2021-01-19	2021	3	C1	0	0	control	278	0	7	103669
2021.3	2021-01-19	2021	3	C1	0	0	control	278	0	7	103669
2021.3	2021-01-19	2021	3	C2	0	0	control	278	0	7	103669
2021.3	2021-01-19	2021	3	C2	0	0	control	278	0	7	103669
2021.3	2021-01-19	2021	3	C3	0	0	control	278	0	7	103669
2021.3	2021-01-19	2021	3	C3	0	0	control	278	0	7	103669
2021.3	2021-01-19	2021	3	C4	0	0	control	278	0	7	103669
2021.3	2021-01-19	2021	3	C4	0	0	control	278	0	7	103669
2021.3	2021-01-19	2021	3	C5	0	0	control	278	0	7	103669
2021.3	2021-01-19	2021	3	C5	0	0	control	278	0	7	103669
2021.3	2021-01-19	2021	3	C6	0	0	control	278	0	7	103669
2021.3	2021-01-19	2021	3	C6	0	0	control	278	0	7	103669
2021.3	2021-01-19	2021	3	C7	0	0	control	278	0	7	103669
2021.3	2021-01-19	2021	3	C7	0	0	control	278	0	7	103669
2021.3	2021-01-19	2021	3	C8	0	0	control	278	0	7	103669
2021.3	2021-01-19	2021	3	C8	0	0	control	278	0	7	103669
2021.3	2021-01-19	2021	3	C9	0	0	control	278	0	7	103669
2021.3	2021-01-19	2021	3	C9	0	0	control	278	0	7	103669
2021.3	2021-01-19	2021	3	T21	0	0	buffer	278	0	7	103669
2021.3	2021-01-19	2021	3	T21	0	0	buffer	278	0	7	103669
2021.3	2021-01-19	2021	3	T22	0	0	buffer	278	0	7	103669
2021.3	2021-01-19	2021	3	T22	0	0	buffer	278	0	7	103669
2021.3	2021-01-19	2021	3	T23	0	0	buffer	278	0	7	103669
2021.3	2021-01-19	2021	3	T23	0	0	buffer	278	0	7	103669
2021.3	2021-01-19	2021	3	T37	0	0	buffer	278	0	7	103669
2021.3	2021-01-19	2021	3	T37	0	0	buffer	278	0	7	103669
2021.3	2021-01-19	2021	3	T38	0	0	buffer	278	0	7	103669
2021.3	2021-01-19	2021	3	T38	0	0	buffer	278	0	7	103669
2021.3	2021-01-19	2021	3	T39	0	0	buffer	278	0	7	103669
2021.3	2021-01-19	2021	3	T39	0	0	buffer	278	0	7	103669
2021.3	2021-01-19	2021	3	T40	0	0	buffer	278	0	7	103669
2021.3	2021-01-19	2021	3	T40	0	0	buffer	278	0	7	103669
2021.3	2021-01-19	2021	3	T36	0	0	buffer	278	0	7	103669
2021.3	2021-01-19	2021	3	T36	0	0	buffer	278	0	7	103669
2021.3	2021-01-19	2021	3	T43	0	0	buffer	278	0	7	103669
2021.3	2021-01-19	2021	3	T43	0	0	buffer	278	0	7	103669
2021.3	2021-01-19	2021	3	T44	0	0	buffer	278	0	7	103669
2021.3	2021-01-19	2021	3	T44	0	0	buffer	278	0	7	103669
2021.3	2021-01-19	2021	3	T45	0	0	buffer	278	0	7	103669
2021.3	2021-01-19	2021	3	T45	0	0	buffer	278	0	7	103669
2021.3	2021-01-19	2021	3	C10	0	0	control	278	0	7	103669
2021.3	2021-01-19	2021	3	C10	0	0	control	278	0	7	103669
2021.3	2021-01-19	2021	3	T35	0	0	buffer	278	0	7	103669
2021.3	2021-01-19	2021	3	T35	0	0	buffer	278	0	7	103669
2022.3	2022-01-18	2022	3	T12	0	0	phase1	63	0	7	233288
2022.3	2022-01-18	2022	3	T12	0	0	phase1	63	0	7	233288
2022.3	2022-01-18	2022	3	T12	0	0	phase1	63	0	7	233288
2022.3	2022-01-18	2022	3	T12	0	0	phase1	63	0	7	233288
2022.3	2022-01-18	2022	3	T12	0	0	phase1	63	0	7	233288
2022.3	2022-01-18	2022	3	T12	0	0	phase1	63	0	7	233288
2022.3	2022-01-18	2022	3	T13	0	0	phase1	63	0	7	233288
2022.3	2022-01-18	2022	3	T13	0	0	phase1	63	0	7	233288
2022.3	2022-01-18	2022	3	T13	0	0	phase1	63	0	7	233288
2022.3	2022-01-18	2022	3	T13	0	0	phase1	63	0	7	233288
2022.3	2022-01-18	2022	3	T13	0	0	phase1	63	0	7	233288
2022.3	2022-01-18	2022	3	T13	0	0	phase1	63	0	7	233288
2022.3	2022-01-18	2022	3	T16	0	0	phase2	117.7	0	7	233288
2022.3	2022-01-18	2022	3	T16	0	0	phase2	117.7	0	7	233288
2022.3	2022-01-18	2022	3	T16	0	0	phase2	117.7	0	7	233288
2022.3	2022-01-18	2022	3	T16	0	0	phase2	117.7	0	7	233288
2022.3	2022-01-18	2022	3	T16	0	0	phase2	117.7	0	7	233288
2022.3	2022-01-18	2022	3	T16	0	0	phase2	117.7	0	7	233288
2022.3	2022-01-18	2022	3	T18	0	0	phase2	117.7	0	7	233288
2022.3	2022-01-18	2022	3	T18	0	0	phase2	117.7	0	7	233288
2022.3	2022-01-18	2022	3	T18	0	0	phase2	117.7	0	7	233288
2022.3	2022-01-18	2022	3	T18	0	0	phase2	117.7	0	7	233288
2022.3	2022-01-18	2022	3	T18	0	0	phase2	117.7	0	7	233288
2022.3	2022-01-18	2022	3	T18	0	0	phase2	117.7	0	7	233288
2022.3	2022-01-18	2022	3	T19	3	3	phase2	117.7	1	7	233288
2022.3	2022-01-18	2022	3	T19	3	3	phase2	117.7	1	7	233288
2022.3	2022-01-18	2022	3	T19	3	3	phase2	117.7	1	7	233288
2022.3	2022-01-18	2022	3	T19	3	3	phase2	117.7	1	7	233288
2022.3	2022-01-18	2022	3	T19	3	3	phase2	117.7	1	7	233288
2022.3	2022-01-18	2022	3	T19	3	3	phase2	117.7	1	7	233288
2022.3	2022-01-18	2022	3	T21	0	0	phase2	117.7	0	7	233288
2022.3	2022-01-18	2022	3	T21	0	0	phase2	117.7	0	7	233288
2022.3	2022-01-18	2022	3	T21	0	0	phase2	117.7	0	7	233288
2022.3	2022-01-18	2022	3	T21	0	0	phase2	117.7	0	7	233288
2022.3	2022-01-18	2022	3	T21	0	0	phase2	117.7	0	7	233288
2022.3	2022-01-18	2022	3	T21	0	0	phase2	117.7	0	7	233288
2022.3	2022-01-18	2022	3	T11	0	0	phase1	63	0	7	233288
2022.3	2022-01-18	2022	3	T11	0	0	phase1	63	0	7	233288
2022.3	2022-01-18	2022	3	T11	0	0	phase1	63	0	7	233288
2022.3	2022-01-18	2022	3	T11	0	0	phase1	63	0	7	233288
2022.3	2022-01-18	2022	3	T11	0	0	phase1	63	0	7	233288
2022.3	2022-01-18	2022	3	T11	0	0	phase1	63	0	7	233288
2022.3	2022-01-18	2022	3	T3	0	0	phase3	142.2	0	7	233288
2022.3	2022-01-18	2022	3	T3	0	0	phase3	142.2	0	7	233288
2022.3	2022-01-18	2022	3	T3	0	0	phase3	142.2	0	7	233288
2022.3	2022-01-18	2022	3	T3	0	0	phase3	142.2	0	7	233288
2022.3	2022-01-18	2022	3	T3	0	0	phase3	142.2	0	7	233288
2022.3	2022-01-18	2022	3	T3	0	0	phase3	142.2	0	7	233288
2022.3	2022-01-18	2022	3	T22	0	0	phase3	142.2	0	7	233288
2022.3	2022-01-18	2022	3	T22	0	0	phase3	142.2	0	7	233288
2022.3	2022-01-18	2022	3	T22	0	0	phase3	142.2	0	7	233288
2022.3	2022-01-18	2022	3	T22	0	0	phase3	142.2	0	7	233288
2022.3	2022-01-18	2022	3	T22	0	0	phase3	142.2	0	7	233288
2022.3	2022-01-18	2022	3	T22	0	0	phase3	142.2	0	7	233288
2022.3	2022-01-18	2022	3	T15	0	0	phase2	117.7	0	7	233288
2022.3	2022-01-18	2022	3	T15	0	0	phase2	117.7	0	7	233288
2022.3	2022-01-18	2022	3	T15	0	0	phase2	117.7	0	7	233288
2022.3	2022-01-18	2022	3	T15	0	0	phase2	117.7	0	7	233288
2022.3	2022-01-18	2022	3	T15	0	0	phase2	117.7	0	7	233288
2022.3	2022-01-18	2022	3	T15	0	0	phase2	117.7	0	7	233288
2022.3	2022-01-18	2022	3	C9	0	0	control	278	0	7	233288
2022.3	2022-01-18	2022	3	C9	0	0	control	278	0	7	233288
2022.3	2022-01-18	2022	3	C9	0	0	control	278	0	7	233288
2022.3	2022-01-18	2022	3	C9	0	0	control	278	0	7	233288
2022.3	2022-01-18	2022	3	C9	0	0	control	278	0	7	233288
2022.3	2022-01-18	2022	3	C9	0	0	control	278	0	7	233288
2022.3	2022-01-18	2022	3	C10	0	0	control	278	0	7	233288
2022.3	2022-01-18	2022	3	C10	0	0	control	278	0	7	233288
2022.3	2022-01-18	2022	3	C10	0	0	control	278	0	7	233288
2022.3	2022-01-18	2022	3	C10	0	0	control	278	0	7	233288
2022.3	2022-01-18	2022	3	C10	0	0	control	278	0	7	233288
2022.3	2022-01-18	2022	3	C10	0	0	control	278	0	7	233288
2022.3	2022-01-18	2022	3	T30	0	0	phase3	142.2	0	7	233288
2022.3	2022-01-18	2022	3	T30	0	0	phase3	142.2	0	7	233288
2022.3	2022-01-18	2022	3	T30	0	0	phase3	142.2	0	7	233288
2022.3	2022-01-18	2022	3	T30	0	0	phase3	142.2	0	7	233288
2022.3	2022-01-18	2022	3	T30	0	0	phase3	142.2	0	7	233288
2022.3	2022-01-18	2022	3	T30	0	0	phase3	142.2	0	7	233288
2022.3	2022-01-18	2022	3	T20	0	0	phase2	117.7	0	7	233288
2022.3	2022-01-18	2022	3	T20	0	0	phase2	117.7	0	7	233288
2022.3	2022-01-18	2022	3	T20	0	0	phase2	117.7	0	7	233288
2022.3	2022-01-18	2022	3	T20	0	0	phase2	117.7	0	7	233288
2022.3	2022-01-18	2022	3	T20	0	0	phase2	117.7	0	7	233288
2022.3	2022-01-18	2022	3	T20	0	0	phase2	117.7	0	7	233288
2022.3	2022-01-18	2022	3	T32	0	0	phase3	142.2	0	7	233288
2022.3	2022-01-18	2022	3	T32	0	0	phase3	142.2	0	7	233288
2022.3	2022-01-18	2022	3	T32	0	0	phase3	142.2	0	7	233288
2022.3	2022-01-18	2022	3	T32	0	0	phase3	142.2	0	7	233288
2022.3	2022-01-18	2022	3	T32	0	0	phase3	142.2	0	7	233288
2022.3	2022-01-18	2022	3	T32	0	0	phase3	142.2	0	7	233288
2022.3	2022-01-18	2022	3	T33	0	0	phase3	142.2	0	7	233288
2022.3	2022-01-18	2022	3	T33	0	0	phase3	142.2	0	7	233288
2022.3	2022-01-18	2022	3	T33	0	0	phase3	142.2	0	7	233288
2022.3	2022-01-18	2022	3	T33	0	0	phase3	142.2	0	7	233288
2022.3	2022-01-18	2022	3	T33	0	0	phase3	142.2	0	7	233288
2022.3	2022-01-18	2022	3	T33	0	0	phase3	142.2	0	7	233288
2022.3	2022-01-18	2022	3	T35	0	0	buffer	278	0	7	233288
2022.3	2022-01-18	2022	3	T35	0	0	buffer	278	0	7	233288
2022.3	2022-01-18	2022	3	T35	0	0	buffer	278	0	7	233288
2022.3	2022-01-18	2022	3	T35	0	0	buffer	278	0	7	233288
2022.3	2022-01-18	2022	3	T35	0	0	buffer	278	0	7	233288
2022.3	2022-01-18	2022	3	T35	0	0	buffer	278	0	7	233288
2022.3	2022-01-18	2022	3	T36	0	0	buffer	278	0	7	233288
2022.3	2022-01-18	2022	3	T36	0	0	buffer	278	0	7	233288
2022.3	2022-01-18	2022	3	T36	0	0	buffer	278	0	7	233288
2022.3	2022-01-18	2022	3	T36	0	0	buffer	278	0	7	233288
2022.3	2022-01-18	2022	3	T36	0	0	buffer	278	0	7	233288
2022.3	2022-01-18	2022	3	T36	0	0	buffer	278	0	7	233288
2022.3	2022-01-18	2022	3	T14	0	0	phase1	63	0	7	233288
2022.3	2022-01-18	2022	3	T14	0	0	phase1	63	0	7	233288
2022.3	2022-01-18	2022	3	T14	0	0	phase1	63	0	7	233288
2022.3	2022-01-18	2022	3	T14	0	0	phase1	63	0	7	233288
2022.3	2022-01-18	2022	3	T14	0	0	phase1	63	0	7	233288
2022.3	2022-01-18	2022	3	T14	0	0	phase1	63	0	7	233288
2022.3	2022-01-18	2022	3	C5	0	0	control	278	0	7	233288
2022.3	2022-01-18	2022	3	C5	0	0	control	278	0	7	233288
2022.3	2022-01-18	2022	3	C5	0	0	control	278	0	7	233288
2022.3	2022-01-18	2022	3	C5	0	0	control	278	0	7	233288
2022.3	2022-01-18	2022	3	C5	0	0	control	278	0	7	233288
2022.3	2022-01-18	2022	3	C5	0	0	control	278	0	7	233288
2022.3	2022-01-18	2022	3	C6	0	0	control	278	0	7	233288
2022.3	2022-01-18	2022	3	C6	0	0	control	278	0	7	233288
2022.3	2022-01-18	2022	3	C6	0	0	control	278	0	7	233288
2022.3	2022-01-18	2022	3	C6	0	0	control	278	0	7	233288
2022.3	2022-01-18	2022	3	C6	0	0	control	278	0	7	233288
2022.3	2022-01-18	2022	3	C6	0	0	control	278	0	7	233288
2022.3	2022-01-18	2022	3	C7	0	0	control	278	0	7	233288
2022.3	2022-01-18	2022	3	C7	0	0	control	278	0	7	233288
2022.3	2022-01-18	2022	3	C7	0	0	control	278	0	7	233288
2022.3	2022-01-18	2022	3	C7	0	0	control	278	0	7	233288
2022.3	2022-01-18	2022	3	C7	0	0	control	278	0	7	233288
2022.3	2022-01-18	2022	3	C7	0	0	control	278	0	7	233288
2022.3	2022-01-18	2022	3	C8	0	0	control	278	0	7	233288
2022.3	2022-01-18	2022	3	C8	0	0	control	278	0	7	233288
2022.3	2022-01-18	2022	3	C8	0	0	control	278	0	7	233288
2022.3	2022-01-18	2022	3	C8	0	0	control	278	0	7	233288
2022.3	2022-01-18	2022	3	C8	0	0	control	278	0	7	233288
2022.3	2022-01-18	2022	3	C8	0	0	control	278	0	7	233288
2022.3	2022-01-18	2022	3	T28	0	0	phase3	142.2	0	7	233288
2022.3	2022-01-18	2022	3	T28	0	0	phase3	142.2	0	7	233288
2022.3	2022-01-18	2022	3	T28	0	0	phase3	142.2	0	7	233288
2022.3	2022-01-18	2022	3	T28	0	0	phase3	142.2	0	7	233288
2022.3	2022-01-18	2022	3	T28	0	0	phase3	142.2	0	7	233288
2022.3	2022-01-18	2022	3	T28	0	0	phase3	142.2	0	7	233288
2022.3	2022-01-18	2022	3	T29	0	0	phase3	142.2	0	7	233288
2022.3	2022-01-18	2022	3	T29	0	0	phase3	142.2	0	7	233288
2022.3	2022-01-18	2022	3	T29	0	0	phase3	142.2	0	7	233288
2022.3	2022-01-18	2022	3	T29	0	0	phase3	142.2	0	7	233288
2022.3	2022-01-18	2022	3	T29	0	0	phase3	142.2	0	7	233288
2022.3	2022-01-18	2022	3	T29	0	0	phase3	142.2	0	7	233288
2022.3	2022-01-18	2022	3	T4	0	0	buffer	278	0	7	233288
2022.3	2022-01-18	2022	3	T4	0	0	buffer	278	0	7	233288
2022.3	2022-01-18	2022	3	T4	0	0	buffer	278	0	7	233288
2022.3	2022-01-18	2022	3	T4	0	0	buffer	278	0	7	233288
2022.3	2022-01-18	2022	3	T4	0	0	buffer	278	0	7	233288
2022.3	2022-01-18	2022	3	T4	0	0	buffer	278	0	7	233288
2022.3	2022-01-18	2022	3	T31	0	0	phase3	142.2	0	7	233288
2022.3	2022-01-18	2022	3	T31	0	0	phase3	142.2	0	7	233288
2022.3	2022-01-18	2022	3	T31	0	0	phase3	142.2	0	7	233288
2022.3	2022-01-18	2022	3	T31	0	0	phase3	142.2	0	7	233288
2022.3	2022-01-18	2022	3	T31	0	0	phase3	142.2	0	7	233288
2022.3	2022-01-18	2022	3	T31	0	0	phase3	142.2	0	7	233288
2022.3	2022-01-18	2022	3	B2	0	0	buffer	278	0	7	233288
2022.3	2022-01-18	2022	3	B2	0	0	buffer	278	0	7	233288
2022.3	2022-01-18	2022	3	B2	0	0	buffer	278	0	7	233288
2022.3	2022-01-18	2022	3	B2	0	0	buffer	278	0	7	233288
2022.3	2022-01-18	2022	3	B2	0	0	buffer	278	0	7	233288
2022.3	2022-01-18	2022	3	B2	0	0	buffer	278	0	7	233288
2022.3	2022-01-18	2022	3	B3	0	0	buffer	278	0	7	233288
2022.3	2022-01-18	2022	3	B3	0	0	buffer	278	0	7	233288
2022.3	2022-01-18	2022	3	B3	0	0	buffer	278	0	7	233288
2022.3	2022-01-18	2022	3	B3	0	0	buffer	278	0	7	233288
2022.3	2022-01-18	2022	3	B3	0	0	buffer	278	0	7	233288
2022.3	2022-01-18	2022	3	B3	0	0	buffer	278	0	7	233288
2022.3	2022-01-18	2022	3	T10	0	0	phase1	63	0	7	233288
2022.3	2022-01-18	2022	3	T10	0	0	phase1	63	0	7	233288
2022.3	2022-01-18	2022	3	T10	0	0	phase1	63	0	7	233288
2022.3	2022-01-18	2022	3	T10	0	0	phase1	63	0	7	233288
2022.3	2022-01-18	2022	3	T10	0	0	phase1	63	0	7	233288
2022.3	2022-01-18	2022	3	T10	0	0	phase1	63	0	7	233288
2022.3	2022-01-18	2022	3	C2	0	0	control	278	0	7	233288
2022.3	2022-01-18	2022	3	C2	0	0	control	278	0	7	233288
2022.3	2022-01-18	2022	3	C2	0	0	control	278	0	7	233288
2022.3	2022-01-18	2022	3	C2	0	0	control	278	0	7	233288
2022.3	2022-01-18	2022	3	C2	0	0	control	278	0	7	233288
2022.3	2022-01-18	2022	3	C2	0	0	control	278	0	7	233288
2022.3	2022-01-18	2022	3	C3	0	0	control	278	0	7	233288
2022.3	2022-01-18	2022	3	C3	0	0	control	278	0	7	233288
2022.3	2022-01-18	2022	3	C3	0	0	control	278	0	7	233288
2022.3	2022-01-18	2022	3	C3	0	0	control	278	0	7	233288
2022.3	2022-01-18	2022	3	C3	0	0	control	278	0	7	233288
2022.3	2022-01-18	2022	3	C3	0	0	control	278	0	7	233288
2022.3	2022-01-18	2022	3	C4	0	0	control	278	0	7	233288
2022.3	2022-01-18	2022	3	C4	0	0	control	278	0	7	233288
2022.3	2022-01-18	2022	3	C4	0	0	control	278	0	7	233288
2022.3	2022-01-18	2022	3	C4	0	0	control	278	0	7	233288
2022.3	2022-01-18	2022	3	C4	0	0	control	278	0	7	233288
2022.3	2022-01-18	2022	3	C4	0	0	control	278	0	7	233288
2022.3	2022-01-18	2022	3	T24	0	0	phase3	142.2	0	7	233288
2022.3	2022-01-18	2022	3	T24	0	0	phase3	142.2	0	7	233288
2022.3	2022-01-18	2022	3	T24	0	0	phase3	142.2	0	7	233288
2022.3	2022-01-18	2022	3	T24	0	0	phase3	142.2	0	7	233288
2022.3	2022-01-18	2022	3	T24	0	0	phase3	142.2	0	7	233288
2022.3	2022-01-18	2022	3	T24	0	0	phase3	142.2	0	7	233288
2022.3	2022-01-18	2022	3	T25	0	0	phase3	142.2	0	7	233288
2022.3	2022-01-18	2022	3	T25	0	0	phase3	142.2	0	7	233288
2022.3	2022-01-18	2022	3	T25	0	0	phase3	142.2	0	7	233288
2022.3	2022-01-18	2022	3	T25	0	0	phase3	142.2	0	7	233288
2022.3	2022-01-18	2022	3	T25	0	0	phase3	142.2	0	7	233288
2022.3	2022-01-18	2022	3	T25	0	0	phase3	142.2	0	7	233288
2022.3	2022-01-18	2022	3	T26	0	0	phase3	142.2	0	7	233288
2022.3	2022-01-18	2022	3	T26	0	0	phase3	142.2	0	7	233288
2022.3	2022-01-18	2022	3	T26	0	0	phase3	142.2	0	7	233288
2022.3	2022-01-18	2022	3	T26	0	0	phase3	142.2	0	7	233288
2022.3	2022-01-18	2022	3	T26	0	0	phase3	142.2	0	7	233288
2022.3	2022-01-18	2022	3	T26	0	0	phase3	142.2	0	7	233288
2022.3	2022-01-18	2022	3	T27	0	0	phase3	142.2	0	7	233288
2022.3	2022-01-18	2022	3	T27	0	0	phase3	142.2	0	7	233288
2022.3	2022-01-18	2022	3	T27	0	0	phase3	142.2	0	7	233288
2022.3	2022-01-18	2022	3	T27	0	0	phase3	142.2	0	7	233288
2022.3	2022-01-18	2022	3	T27	0	0	phase3	142.2	0	7	233288
2022.3	2022-01-18	2022	3	T27	0	0	phase3	142.2	0	7	233288
2022.3	2022-01-18	2022	3	T2	0	0	phase2	117.7	0	7	233288
2022.3	2022-01-18	2022	3	T2	0	0	phase2	117.7	0	7	233288
2022.3	2022-01-18	2022	3	T2	0	0	phase2	117.7	0	7	233288
2022.3	2022-01-18	2022	3	T2	0	0	phase2	117.7	0	7	233288
2022.3	2022-01-18	2022	3	T2	0	0	phase2	117.7	0	7	233288
2022.3	2022-01-18	2022	3	T2	0	0	phase2	117.7	0	7	233288
2022.3	2022-01-18	2022	3	T43	0	0	buffer	278	0	7	233288
2022.3	2022-01-18	2022	3	T43	0	0	buffer	278	0	7	233288
2022.3	2022-01-18	2022	3	T43	0	0	buffer	278	0	7	233288
2022.3	2022-01-18	2022	3	T43	0	0	buffer	278	0	7	233288
2022.3	2022-01-18	2022	3	T43	0	0	buffer	278	0	7	233288
2022.3	2022-01-18	2022	3	T43	0	0	buffer	278	0	7	233288
2022.3	2022-01-18	2022	3	T5	0	0	buffer	278	0	7	233288
2022.3	2022-01-18	2022	3	T5	0	0	buffer	278	0	7	233288
2022.3	2022-01-18	2022	3	T5	0	0	buffer	278	0	7	233288
2022.3	2022-01-18	2022	3	T5	0	0	buffer	278	0	7	233288
2022.3	2022-01-18	2022	3	T5	0	0	buffer	278	0	7	233288
2022.3	2022-01-18	2022	3	T5	0	0	buffer	278	0	7	233288
2022.3	2022-01-18	2022	3	T6	0	0	buffer	278	0	7	233288
2022.3	2022-01-18	2022	3	T6	0	0	buffer	278	0	7	233288
2022.3	2022-01-18	2022	3	T6	0	0	buffer	278	0	7	233288
2022.3	2022-01-18	2022	3	T6	0	0	buffer	278	0	7	233288
2022.3	2022-01-18	2022	3	T6	0	0	buffer	278	0	7	233288
2022.3	2022-01-18	2022	3	T6	0	0	buffer	278	0	7	233288
2022.3	2022-01-18	2022	3	T7	0	0	buffer	278	0	7	233288
2022.3	2022-01-18	2022	3	T7	0	0	buffer	278	0	7	233288
2022.3	2022-01-18	2022	3	T7	0	0	buffer	278	0	7	233288
2022.3	2022-01-18	2022	3	T7	0	0	buffer	278	0	7	233288
2022.3	2022-01-18	2022	3	T7	0	0	buffer	278	0	7	233288
2022.3	2022-01-18	2022	3	T7	0	0	buffer	278	0	7	233288
2022.3	2022-01-18	2022	3	T8	0	0	buffer	278	0	7	233288
2022.3	2022-01-18	2022	3	T8	0	0	buffer	278	0	7	233288
2022.3	2022-01-18	2022	3	T8	0	0	buffer	278	0	7	233288
2022.3	2022-01-18	2022	3	T8	0	0	buffer	278	0	7	233288
2022.3	2022-01-18	2022	3	T8	0	0	buffer	278	0	7	233288
2022.3	2022-01-18	2022	3	T8	0	0	buffer	278	0	7	233288
2022.3	2022-01-18	2022	3	T34	0	0	buffer	278	0	7	233288
2022.3	2022-01-18	2022	3	T34	0	0	buffer	278	0	7	233288
2022.3	2022-01-18	2022	3	T34	0	0	buffer	278	0	7	233288
2022.3	2022-01-18	2022	3	T34	0	0	buffer	278	0	7	233288
2022.3	2022-01-18	2022	3	T34	0	0	buffer	278	0	7	233288
2022.3	2022-01-18	2022	3	T34	0	0	buffer	278	0	7	233288
2022.3	2022-01-18	2022	3	T40	0	0	buffer	278	0	7	233288
2022.3	2022-01-18	2022	3	T40	0	0	buffer	278	0	7	233288
2022.3	2022-01-18	2022	3	T40	0	0	buffer	278	0	7	233288
2022.3	2022-01-18	2022	3	T40	0	0	buffer	278	0	7	233288
2022.3	2022-01-18	2022	3	T40	0	0	buffer	278	0	7	233288
2022.3	2022-01-18	2022	3	T40	0	0	buffer	278	0	7	233288
2022.3	2022-01-18	2022	3	T23	0	0	phase3	142.2	0	7	233288
2022.3	2022-01-18	2022	3	T23	0	0	phase3	142.2	0	7	233288
2022.3	2022-01-18	2022	3	T23	0	0	phase3	142.2	0	7	233288
2022.3	2022-01-18	2022	3	T23	0	0	phase3	142.2	0	7	233288
2022.3	2022-01-18	2022	3	T23	0	0	phase3	142.2	0	7	233288
2022.3	2022-01-18	2022	3	T23	0	0	phase3	142.2	0	7	233288
2022.3	2022-01-18	2022	3	T38	0	0	buffer	278	0	7	233288
2022.3	2022-01-18	2022	3	T38	0	0	buffer	278	0	7	233288
2022.3	2022-01-18	2022	3	T38	0	0	buffer	278	0	7	233288
2022.3	2022-01-18	2022	3	T38	0	0	buffer	278	0	7	233288
2022.3	2022-01-18	2022	3	T38	0	0	buffer	278	0	7	233288
2022.3	2022-01-18	2022	3	T38	0	0	buffer	278	0	7	233288
2022.3	2022-01-18	2022	3	T39	0	0	buffer	278	0	7	233288
2022.3	2022-01-18	2022	3	T39	0	0	buffer	278	0	7	233288
2022.3	2022-01-18	2022	3	T39	0	0	buffer	278	0	7	233288
2022.3	2022-01-18	2022	3	T39	0	0	buffer	278	0	7	233288
2022.3	2022-01-18	2022	3	T39	0	0	buffer	278	0	7	233288
2022.3	2022-01-18	2022	3	T39	0	0	buffer	278	0	7	233288
2022.3	2022-01-18	2022	3	T44	0	0	buffer	278	0	7	233288
2022.3	2022-01-18	2022	3	T44	0	0	buffer	278	0	7	233288
2022.3	2022-01-18	2022	3	T44	0	0	buffer	278	0	7	233288
2022.3	2022-01-18	2022	3	T44	0	0	buffer	278	0	7	233288
2022.3	2022-01-18	2022	3	T44	0	0	buffer	278	0	7	233288
2022.3	2022-01-18	2022	3	T44	0	0	buffer	278	0	7	233288
2022.3	2022-01-18	2022	3	T41	0	0	buffer	278	0	7	233288
2022.3	2022-01-18	2022	3	T41	0	0	buffer	278	0	7	233288
2022.3	2022-01-18	2022	3	T41	0	0	buffer	278	0	7	233288
2022.3	2022-01-18	2022	3	T41	0	0	buffer	278	0	7	233288
2022.3	2022-01-18	2022	3	T41	0	0	buffer	278	0	7	233288
2022.3	2022-01-18	2022	3	T41	0	0	buffer	278	0	7	233288
2022.3	2022-01-18	2022	3	T42	0	0	buffer	278	0	7	233288
2022.3	2022-01-18	2022	3	T42	0	0	buffer	278	0	7	233288
2022.3	2022-01-18	2022	3	T42	0	0	buffer	278	0	7	233288
2022.3	2022-01-18	2022	3	T42	0	0	buffer	278	0	7	233288
2022.3	2022-01-18	2022	3	T42	0	0	buffer	278	0	7	233288
2022.3	2022-01-18	2022	3	T42	0	0	buffer	278	0	7	233288
2022.3	2022-01-18	2022	3	T1	0	0	phase1	63	0	14	233288
2022.3	2022-01-18	2022	3	T1	0	0	phase1	63	0	14	233288
2022.3	2022-01-18	2022	3	T1	0	0	phase1	63	0	14	233288
2022.3	2022-01-18	2022	3	T1	0	0	phase1	63	0	14	233288
2022.3	2022-01-18	2022	3	T1	0	0	phase1	63	0	14	233288
2022.3	2022-01-18	2022	3	T1	0	0	phase1	63	0	14	233288
2022.3	2022-01-18	2022	3	C1	0	0	control	278	0	7	233288
2022.3	2022-01-18	2022	3	C1	0	0	control	278	0	7	233288
2022.3	2022-01-18	2022	3	C1	0	0	control	278	0	7	233288
2022.3	2022-01-18	2022	3	C1	0	0	control	278	0	7	233288
2022.3	2022-01-18	2022	3	C1	0	0	control	278	0	7	233288
2022.3	2022-01-18	2022	3	C1	0	0	control	278	0	7	233288
2022.3	2022-01-18	2022	3	T45	0	0	buffer	278	0	7	233288
2022.3	2022-01-18	2022	3	T45	0	0	buffer	278	0	7	233288
2022.3	2022-01-18	2022	3	T45	0	0	buffer	278	0	7	233288
2022.3	2022-01-18	2022	3	T45	0	0	buffer	278	0	7	233288
2022.3	2022-01-18	2022	3	T45	0	0	buffer	278	0	7	233288
2022.3	2022-01-18	2022	3	T45	0	0	buffer	278	0	7	233288
2022.3	2022-01-18	2022	3	B1	0	0	buffer	278	0	7	233288
2022.3	2022-01-18	2022	3	B1	0	0	buffer	278	0	7	233288
2022.3	2022-01-18	2022	3	B1	0	0	buffer	278	0	7	233288
2022.3	2022-01-18	2022	3	B1	0	0	buffer	278	0	7	233288
2022.3	2022-01-18	2022	3	B1	0	0	buffer	278	0	7	233288
2022.3	2022-01-18	2022	3	B1	0	0	buffer	278	0	7	233288
2022.3	2022-01-18	2022	3	T37	0	0	buffer	278	0	7	233288
2022.3	2022-01-18	2022	3	T37	0	0	buffer	278	0	7	233288
2022.3	2022-01-18	2022	3	T37	0	0	buffer	278	0	7	233288
2022.3	2022-01-18	2022	3	T37	0	0	buffer	278	0	7	233288
2022.3	2022-01-18	2022	3	T37	0	0	buffer	278	0	7	233288
2022.3	2022-01-18	2022	3	T37	0	0	buffer	278	0	7	233288
2018.4	2018-01-23	2018	4	T1	0	0	baseline	278	0	7	NA
2018.4	2018-01-23	2018	4	T2	0	0	baseline	278	0	7	NA
2018.4	2018-01-23	2018	4	T3	0	0	baseline	278	0	7	NA
2018.4	2018-01-23	2018	4	T4	0	0	baseline	278	0	7	NA
2018.4	2018-01-23	2018	4	T5	4	0	baseline	278	0	7	NA
2018.4	2018-01-23	2018	4	T6	4	0	baseline	278	0	7	NA
2018.4	2018-01-23	2018	4	T7	0	0	baseline	278	0	7	NA
2018.4	2018-01-23	2018	4	T8	0	0	baseline	278	0	7	NA
2018.4	2018-01-23	2018	4	T9	0	0	baseline	278	0	7	NA
2018.4	2018-01-23	2018	4	T10	0	0	baseline	278	0	7	NA
2018.4	2018-01-23	2018	4	T11	0	0	baseline	278	0	7	NA
2018.4	2018-01-23	2018	4	T12	0	0	baseline	278	0	7	NA
2018.4	2018-01-23	2018	4	T13	0	0	baseline	278	0	7	NA
2018.4	2018-01-23	2018	4	T14	0	0	baseline	278	0	7	NA
2018.4	2018-01-23	2018	4	T15	0	0	baseline	278	0	7	NA
2018.4	2018-01-23	2018	4	T16	0	0	baseline	278	0	7	NA
2018.4	2018-01-23	2018	4	T17	0	0	baseline	278	0	7	NA
2018.4	2018-01-23	2018	4	T18	0	0	baseline	278	0	7	NA
2018.4	2018-01-23	2018	4	T19	0	0	baseline	278	0	7	NA
2018.4	2018-01-23	2018	4	T20	0	0	baseline	278	0	7	NA
2018.4	2018-01-23	2018	4	T21	0	0	baseline	278	0	7	NA
2018.4	2018-01-23	2018	4	T22	0	0	baseline	278	0	7	NA
2018.4	2018-01-23	2018	4	T23	0	0	baseline	278	0	7	NA
2018.4	2018-01-23	2018	4	T24	0	0	baseline	278	0	7	NA
2018.4	2018-01-23	2018	4	T25	0	0	baseline	278	0	7	NA
2018.4	2018-01-23	2018	4	T26	1	0	baseline	278	0	7	NA
2018.4	2018-01-23	2018	4	T27	0	0	baseline	278	0	7	NA
2018.4	2018-01-23	2018	4	T28	0	0	baseline	278	0	7	NA
2018.4	2018-01-23	2018	4	T29	0	0	baseline	278	0	7	NA
2018.4	2018-01-23	2018	4	T30	0	0	baseline	278	0	7	NA
2018.4	2018-01-23	2018	4	T31	0	0	baseline	278	0	7	NA
2018.4	2018-01-23	2018	4	T32	0	0	baseline	278	0	7	NA
2018.4	2018-01-23	2018	4	T33	0	0	baseline	278	0	7	NA
2018.4	2018-01-23	2018	4	T34	0	0	baseline	278	0	7	NA
2018.4	2018-01-23	2018	4	T35	0	0	baseline	278	0	7	NA
2018.4	2018-01-23	2018	4	T36	2	0	baseline	278	0	7	NA
2018.4	2018-01-23	2018	4	T37	0	0	baseline	278	0	7	NA
2018.4	2018-01-23	2018	4	T38	1	0	baseline	278	0	7	NA
2018.4	2018-01-23	2018	4	T39	0	0	baseline	278	0	7	NA
2018.4	2018-01-23	2018	4	T40	0	0	baseline	278	0	7	NA
2018.4	2018-01-23	2018	4	T41	0	0	baseline	278	0	7	NA
2018.4	2018-01-23	2018	4	T42	0	0	baseline	278	0	7	NA
2018.4	2018-01-23	2018	4	T43	0	0	baseline	278	0	7	NA
2018.4	2018-01-23	2018	4	T44	0	0	baseline	278	0	7	NA
2018.4	2018-01-23	2018	4	T45	0	0	baseline	278	0	7	NA
2018.4	2018-01-23	2018	4	B1	0	0	buffer	278	0	14	NA
2018.4	2018-01-23	2018	4	B2	0	0	buffer	278	0	7	NA
2018.4	2018-01-23	2018	4	B3	0	0	buffer	278	0	7	NA
2018.4	2018-01-23	2018	4	C1	0	0	control	278	0	7	NA
2018.4	2018-01-23	2018	4	C2	0	0	control	278	0	7	NA
2018.4	2018-01-23	2018	4	C3	0	0	control	278	0	7	NA
2018.4	2018-01-23	2018	4	C4	0	0	control	278	0	7	NA
2018.4	2018-01-23	2018	4	C5	0	0	control	278	0	7	NA
2018.4	2018-01-23	2018	4	C6	0	0	control	278	0	7	NA
2018.4	2018-01-23	2018	4	C7	0	0	control	278	0	7	NA
2018.4	2018-01-23	2018	4	C8	0	0	control	278	0	7	NA
2018.4	2018-01-23	2018	4	C9	0	0	control	278	0	7	NA
2018.4	2018-01-23	2018	4	C10	0	0	control	278	0	7	NA
2019.4	2019-01-22	2019	4	T1	0	0	baseline	278	0	7	NA
2019.4	2019-01-22	2019	4	T2	0	0	baseline	278	0	7	NA
2019.4	2019-01-22	2019	4	T3	0	0	baseline	278	0	7	NA
2019.4	2019-01-22	2019	4	T4	0	0	baseline	278	0	7	NA
2019.4	2019-01-22	2019	4	T5	0	0	baseline	278	0	7	NA
2019.4	2019-01-22	2019	4	T6	0	0	baseline	278	0	7	NA
2019.4	2019-01-22	2019	4	T7	0	0	baseline	278	0	7	NA
2019.4	2019-01-22	2019	4	T8	0	0	baseline	278	0	7	NA
2019.4	2019-01-22	2019	4	T9	0	0	baseline	278	0	7	NA
2019.4	2019-01-22	2019	4	T10	0	0	baseline	278	0	7	NA
2019.4	2019-01-22	2019	4	T11	0	0	baseline	278	0	7	NA
2019.4	2019-01-22	2019	4	T12	0	0	baseline	278	0	7	NA
2019.4	2019-01-22	2019	4	T13	0	0	baseline	278	0	7	NA
2019.4	2019-01-22	2019	4	T14	0	0	baseline	278	0	7	NA
2019.4	2019-01-22	2019	4	T15	0	0	baseline	278	0	7	NA
2019.4	2019-01-22	2019	4	T16	0	0	baseline	278	0	7	NA
2019.4	2019-01-22	2019	4	T17	0	0	baseline	278	0	7	NA
2019.4	2019-01-22	2019	4	T18	0	0	baseline	278	0	7	NA
2019.4	2019-01-22	2019	4	T19	0	0	baseline	278	0	7	NA
2019.4	2019-01-22	2019	4	T20	0	0	baseline	278	0	7	NA
2019.4	2019-01-22	2019	4	T21	0	0	baseline	278	0	7	NA
2019.4	2019-01-22	2019	4	T22	0	0	baseline	278	0	7	NA
2019.4	2019-01-22	2019	4	T23	0	0	baseline	278	0	7	NA
2019.4	2019-01-22	2019	4	T24	0	0	baseline	278	0	7	NA
2019.4	2019-01-22	2019	4	T25	0	0	baseline	278	0	7	NA
2019.4	2019-01-22	2019	4	T26	0	0	baseline	278	0	7	NA
2019.4	2019-01-22	2019	4	T27	0	0	baseline	278	0	7	NA
2019.4	2019-01-22	2019	4	T28	0	0	baseline	278	0	7	NA
2019.4	2019-01-22	2019	4	T29	0	0	baseline	278	0	7	NA
2019.4	2019-01-22	2019	4	T30	0	0	baseline	278	0	7	NA
2019.4	2019-01-22	2019	4	T31	0	0	baseline	278	0	7	NA
2019.4	2019-01-22	2019	4	T32	0	0	baseline	278	0	7	NA
2019.4	2019-01-22	2019	4	T33	0	0	baseline	278	0	7	NA
2019.4	2019-01-22	2019	4	T34	0	0	baseline	278	0	7	NA
2019.4	2019-01-22	2019	4	T35	0	0	baseline	278	0	7	NA
2019.4	2019-01-22	2019	4	T36	0	0	baseline	278	0	7	NA
2019.4	2019-01-22	2019	4	T37	0	0	baseline	278	0	7	NA
2019.4	2019-01-22	2019	4	T38	0	0	baseline	278	0	7	NA
2019.4	2019-01-22	2019	4	T39	0	0	baseline	278	0	7	NA
2019.4	2019-01-22	2019	4	T40	0	0	baseline	278	0	7	NA
2019.4	2019-01-22	2019	4	T41	0	0	baseline	278	0	7	NA
2019.4	2019-01-22	2019	4	T42	0	0	baseline	278	0	7	NA
2019.4	2019-01-22	2019	4	T43	0	0	baseline	278	0	7	NA
2019.4	2019-01-22	2019	4	T44	0	0	baseline	278	0	7	NA
2019.4	2019-01-22	2019	4	T45	0	0	baseline	278	0	7	NA
2019.4	2019-01-22	2019	4	B1	0	0	buffer	278	0	14	NA
2019.4	2019-01-22	2019	4	B2	0	0	buffer	278	0	7	NA
2019.4	2019-01-22	2019	4	B3	0	0	buffer	278	0	7	NA
2019.4	2019-01-22	2019	4	C1	0	0	control	278	0	7	NA
2019.4	2019-01-22	2019	4	C2	0	0	control	278	0	7	NA
2019.4	2019-01-22	2019	4	C3	0	0	control	278	0	7	NA
2019.4	2019-01-22	2019	4	C4	0	0	control	278	0	7	NA
2019.4	2019-01-22	2019	4	C5	0	0	control	278	0	7	NA
2019.4	2019-01-22	2019	4	C6	0	0	control	278	0	7	NA
2019.4	2019-01-22	2019	4	C7	0	0	control	278	0	7	NA
2019.4	2019-01-22	2019	4	C8	0	0	control	278	0	7	NA
2019.4	2019-01-22	2019	4	C9	0	0	control	278	0	7	NA
2019.4	2019-01-22	2019	4	C10	0	0	control	278	0	7	NA
2020.4	2020-01-21	2020	4	T2	0	0	baseline	278	0	14	NA
2020.4	2020-01-21	2020	4	T3	0	0	baseline	278	0	7	NA
2020.4	2020-01-21	2020	4	T4	0	0	baseline	278	0	7	NA
2020.4	2020-01-21	2020	4	T5	0	0	baseline	278	0	7	NA
2020.4	2020-01-21	2020	4	T6	0	0	baseline	278	0	7	NA
2020.4	2020-01-21	2020	4	T7	2	0	baseline	278	0	7	NA
2020.4	2020-01-21	2020	4	T8	10	1	baseline	278	0.1	7	NA
2020.4	2020-01-21	2020	4	T9	0	0	baseline	278	0	7	NA
2020.4	2020-01-21	2020	4	T10	0	0	baseline	278	0	7	NA
2020.4	2020-01-21	2020	4	T11	0	0	baseline	278	0	7	NA
2020.4	2020-01-21	2020	4	T13	0	0	baseline	278	0	7	NA
2020.4	2020-01-21	2020	4	T14	0	0	baseline	278	0	7	NA
2020.4	2020-01-21	2020	4	T15	0	0	baseline	278	0	7	NA
2020.4	2020-01-21	2020	4	T17	0	0	baseline	278	0	7	NA
2020.4	2020-01-21	2020	4	T18	0	0	baseline	278	0	7	NA
2020.4	2020-01-21	2020	4	T19	0	0	baseline	278	0	7	NA
2020.4	2020-01-21	2020	4	T20	0	0	baseline	278	0	7	NA
2020.4	2020-01-21	2020	4	T21	0	0	baseline	278	0	7	NA
2020.4	2020-01-21	2020	4	T23	0	0	baseline	278	0	7	NA
2020.4	2020-01-21	2020	4	T24	5	3	baseline	278	0.6	7	NA
2020.4	2020-01-21	2020	4	T25	0	0	baseline	278	0	7	NA
2020.4	2020-01-21	2020	4	T26	59	0	baseline	278	0	7	NA
2020.4	2020-01-21	2020	4	T27	0	0	baseline	278	0	7	NA
2020.4	2020-01-21	2020	4	T28	0	0	baseline	278	0	7	NA
2020.4	2020-01-21	2020	4	T29	0	0	baseline	278	0	7	NA
2020.4	2020-01-21	2020	4	T30	0	0	baseline	278	0	7	NA
2020.4	2020-01-21	2020	4	T31	0	0	baseline	278	0	7	NA
2020.4	2020-01-21	2020	4	T32	0	0	baseline	278	0	7	NA
2020.4	2020-01-21	2020	4	T33	0	0	baseline	278	0	7	NA
2020.4	2020-01-21	2020	4	T34	0	0	baseline	278	0	7	NA
2020.4	2020-01-21	2020	4	T35	0	0	baseline	278	0	7	NA
2020.4	2020-01-21	2020	4	T36	0	0	baseline	278	0	7	NA
2020.4	2020-01-21	2020	4	T37	0	0	baseline	278	0	7	NA
2020.4	2020-01-21	2020	4	T38	0	0	baseline	278	0	7	NA
2020.4	2020-01-21	2020	4	T39	0	0	baseline	278	0	7	NA
2020.4	2020-01-21	2020	4	T40	0	0	baseline	278	0	7	NA
2020.4	2020-01-21	2020	4	T41	0	0	baseline	278	0	7	NA
2020.4	2020-01-21	2020	4	T42	0	0	baseline	278	0	7	NA
2020.4	2020-01-21	2020	4	T43	0	0	baseline	278	0	7	NA
2020.4	2020-01-21	2020	4	T44	0	0	baseline	278	0	7	NA
2020.4	2020-01-21	2020	4	T45	0	0	baseline	278	0	7	NA
2020.4	2020-01-21	2020	4	B1	0	0	buffer	278	0	7	NA
2020.4	2020-01-21	2020	4	B2	0	0	buffer	278	0	7	NA
2020.4	2020-01-21	2020	4	B3	0	0	buffer	278	0	7	NA
2020.4	2020-01-21	2020	4	C1	0	0	control	278	0	7	NA
2020.4	2020-01-21	2020	4	C2	0	0	control	278	0	7	NA
2020.4	2020-01-21	2020	4	C3	0	0	control	278	0	7	NA
2020.4	2020-01-21	2020	4	C4	15	1	control	278	0.0666667	7	NA
2020.4	2020-01-21	2020	4	C5	0	0	control	278	0	7	NA
2020.4	2020-01-21	2020	4	C6	0	0	control	278	0	7	NA
2020.4	2020-01-21	2020	4	C7	0	0	control	278	0	7	NA
2020.4	2020-01-21	2020	4	C8	0	0	control	278	0	7	NA
2020.4	2020-01-21	2020	4	C9	0	0	control	278	0	7	NA
2020.4	2020-01-21	2020	4	C10	0	0	control	278	0	7	NA
2021.4	2021-01-28	2021	4	T3	0	0	buffer	278	0	7	134233
2021.4	2021-01-28	2021	4	T3	0	0	buffer	278	0	7	134233
2021.4	2021-01-28	2021	4	T4	0	0	buffer	278	0	7	134233
2021.4	2021-01-28	2021	4	T4	0	0	buffer	278	0	7	134233
2021.4	2021-01-28	2021	4	T22	0	0	buffer	278	0	7	134233
2021.4	2021-01-28	2021	4	T22	0	0	buffer	278	0	7	134233
2021.4	2021-01-28	2021	4	T7	0	0	buffer	278	0	7	134233
2021.4	2021-01-28	2021	4	T7	0	0	buffer	278	0	7	134233
2021.4	2021-01-28	2021	4	T8	0	0	buffer	278	0	7	134233
2021.4	2021-01-28	2021	4	T8	0	0	buffer	278	0	7	134233
2021.4	2021-01-28	2021	4	T5	0	0	buffer	278	0	7	134233
2021.4	2021-01-28	2021	4	T5	0	0	buffer	278	0	7	134233
2021.4	2021-01-28	2021	4	T6	0	0	buffer	278	0	7	134233
2021.4	2021-01-28	2021	4	T6	0	0	buffer	278	0	7	134233
2021.4	2021-01-28	2021	4	T16	0	0	buffer	278	0	7	134233
2021.4	2021-01-28	2021	4	T16	0	0	buffer	278	0	7	134233
2021.4	2021-01-28	2021	4	T17	0	0	buffer	278	0	7	134233
2021.4	2021-01-28	2021	4	T17	0	0	buffer	278	0	7	134233
2021.4	2021-01-28	2021	4	T9	0	0	buffer	278	0	7	134233
2021.4	2021-01-28	2021	4	T9	0	0	buffer	278	0	7	134233
2021.4	2021-01-28	2021	4	T15	0	0	buffer	278	0	7	134233
2021.4	2021-01-28	2021	4	T15	0	0	buffer	278	0	7	134233
2021.4	2021-01-28	2021	4	T21	0	0	buffer	278	0	7	134233
2021.4	2021-01-28	2021	4	T21	0	0	buffer	278	0	7	134233
2021.4	2021-01-28	2021	4	T1	0	0	phase1	63	0	51	134233
2021.4	2021-01-28	2021	4	T1	0	0	phase1	63	0	51	134233
2021.4	2021-01-28	2021	4	T10	0	0	phase1	63	0	7	134233
2021.4	2021-01-28	2021	4	T10	0	0	phase1	63	0	7	134233
2021.4	2021-01-28	2021	4	T23	0	0	buffer	278	0	7	134233
2021.4	2021-01-28	2021	4	T23	0	0	buffer	278	0	7	134233
2021.4	2021-01-28	2021	4	T24	0	0	buffer	278	0	7	134233
2021.4	2021-01-28	2021	4	T24	0	0	buffer	278	0	7	134233
2021.4	2021-01-28	2021	4	T25	0	0	buffer	278	0	7	134233
2021.4	2021-01-28	2021	4	T25	0	0	buffer	278	0	7	134233
2021.4	2021-01-28	2021	4	T26	0	0	buffer	278	0	7	134233
2021.4	2021-01-28	2021	4	T26	0	0	buffer	278	0	7	134233
2021.4	2021-01-28	2021	4	T27	0	0	buffer	278	0	7	134233
2021.4	2021-01-28	2021	4	T27	0	0	buffer	278	0	7	134233
2021.4	2021-01-28	2021	4	T28	0	0	buffer	278	0	7	134233
2021.4	2021-01-28	2021	4	T28	0	0	buffer	278	0	7	134233
2021.4	2021-01-28	2021	4	T29	0	0	buffer	278	0	7	134233
2021.4	2021-01-28	2021	4	T29	0	0	buffer	278	0	7	134233
2021.4	2021-01-28	2021	4	T30	0	0	buffer	278	0	7	134233
2021.4	2021-01-28	2021	4	T30	0	0	buffer	278	0	7	134233
2021.4	2021-01-28	2021	4	T18	0	0	buffer	278	0	7	134233
2021.4	2021-01-28	2021	4	T18	0	0	buffer	278	0	7	134233
2021.4	2021-01-28	2021	4	T19	0	0	buffer	278	0	7	134233
2021.4	2021-01-28	2021	4	T19	0	0	buffer	278	0	7	134233
2021.4	2021-01-28	2021	4	T20	0	0	buffer	278	0	7	134233
2021.4	2021-01-28	2021	4	T20	0	0	buffer	278	0	7	134233
2021.4	2021-01-28	2021	4	T34	0	0	buffer	278	0	7	134233
2021.4	2021-01-28	2021	4	T34	0	0	buffer	278	0	7	134233
2021.4	2021-01-28	2021	4	T35	0	0	buffer	278	0	7	134233
2021.4	2021-01-28	2021	4	T35	0	0	buffer	278	0	7	134233
2021.4	2021-01-28	2021	4	T36	0	0	buffer	278	0	7	134233
2021.4	2021-01-28	2021	4	T36	0	0	buffer	278	0	7	134233
2021.4	2021-01-28	2021	4	T37	0	0	buffer	278	0	7	134233
2021.4	2021-01-28	2021	4	T37	0	0	buffer	278	0	7	134233
2021.4	2021-01-28	2021	4	T38	0	0	buffer	278	0	7	134233
2021.4	2021-01-28	2021	4	T38	0	0	buffer	278	0	7	134233
2021.4	2021-01-28	2021	4	T39	0	0	buffer	278	0	7	134233
2021.4	2021-01-28	2021	4	T39	0	0	buffer	278	0	7	134233
2021.4	2021-01-28	2021	4	T40	0	0	buffer	278	0	7	134233
2021.4	2021-01-28	2021	4	T40	0	0	buffer	278	0	7	134233
2021.4	2021-01-28	2021	4	T41	0	0	buffer	278	0	7	134233
2021.4	2021-01-28	2021	4	T41	0	0	buffer	278	0	7	134233
2021.4	2021-01-28	2021	4	T42	0	0	buffer	278	0	7	134233
2021.4	2021-01-28	2021	4	T42	0	0	buffer	278	0	7	134233
2021.4	2021-01-28	2021	4	T43	0	0	buffer	278	0	7	134233
2021.4	2021-01-28	2021	4	T43	0	0	buffer	278	0	7	134233
2021.4	2021-01-28	2021	4	T31	0	0	buffer	278	0	7	134233
2021.4	2021-01-28	2021	4	T31	0	0	buffer	278	0	7	134233
2021.4	2021-01-28	2021	4	T32	0	0	buffer	278	0	7	134233
2021.4	2021-01-28	2021	4	T32	0	0	buffer	278	0	7	134233
2021.4	2021-01-28	2021	4	T33	0	0	buffer	278	0	7	134233
2021.4	2021-01-28	2021	4	T33	0	0	buffer	278	0	7	134233
2021.4	2021-01-28	2021	4	T2	0	0	buffer	278	0	7	134233
2021.4	2021-01-28	2021	4	T2	0	0	buffer	278	0	7	134233
2021.4	2021-01-28	2021	4	C1	0	0	control	278	0	7	134233
2021.4	2021-01-28	2021	4	C1	0	0	control	278	0	7	134233
2021.4	2021-01-28	2021	4	C2	0	0	control	278	0	7	134233
2021.4	2021-01-28	2021	4	C2	0	0	control	278	0	7	134233
2021.4	2021-01-28	2021	4	C3	0	0	control	278	0	7	134233
2021.4	2021-01-28	2021	4	C3	0	0	control	278	0	7	134233
2021.4	2021-01-28	2021	4	C4	0	0	control	278	0	7	134233
2021.4	2021-01-28	2021	4	C4	0	0	control	278	0	7	134233
2021.4	2021-01-28	2021	4	C5	0	0	control	278	0	7	134233
2021.4	2021-01-28	2021	4	C5	0	0	control	278	0	7	134233
2021.4	2021-01-28	2021	4	C6	0	0	control	278	0	7	134233
2021.4	2021-01-28	2021	4	C6	0	0	control	278	0	7	134233
2021.4	2021-01-28	2021	4	C7	0	0	control	278	0	7	134233
2021.4	2021-01-28	2021	4	C7	0	0	control	278	0	7	134233
2021.4	2021-01-28	2021	4	C8	0	0	control	278	0	7	134233
2021.4	2021-01-28	2021	4	C8	0	0	control	278	0	7	134233
2021.4	2021-01-28	2021	4	C9	0	0	control	278	0	7	134233
2021.4	2021-01-28	2021	4	C9	0	0	control	278	0	7	134233
2021.4	2021-01-28	2021	4	C10	0	0	control	278	0	7	134233
2021.4	2021-01-28	2021	4	C10	0	0	control	278	0	7	134233
2021.4	2021-01-26	2021	4	T7	0	0	buffer	278	0	7	134233
2021.4	2021-01-26	2021	4	T7	0	0	buffer	278	0	7	134233
2021.4	2021-01-26	2021	4	T8	0	0	buffer	278	0	7	134233
2021.4	2021-01-26	2021	4	T8	0	0	buffer	278	0	7	134233
2021.4	2021-01-26	2021	4	T9	0	0	buffer	278	0	7	134233
2021.4	2021-01-26	2021	4	T9	0	0	buffer	278	0	7	134233
2021.4	2021-01-26	2021	4	T15	0	0	buffer	278	0	7	134233
2021.4	2021-01-26	2021	4	T15	0	0	buffer	278	0	7	134233
2021.4	2021-01-26	2021	4	T16	0	0	buffer	278	0	7	134233
2021.4	2021-01-26	2021	4	T16	0	0	buffer	278	0	7	134233
2021.4	2021-01-28	2021	4	T11	0	0	phase1	63	0	7	134233
2021.4	2021-01-28	2021	4	T11	0	0	phase1	63	0	7	134233
2021.4	2021-01-28	2021	4	T12	0	0	phase1	63	0	7	134233
2021.4	2021-01-28	2021	4	T12	0	0	phase1	63	0	7	134233
2021.4	2021-01-28	2021	4	T13	0	0	phase1	63	0	7	134233
2021.4	2021-01-28	2021	4	T13	0	0	phase1	63	0	7	134233
2021.4	2021-01-28	2021	4	T14	0	0	phase1	63	0	7	134233
2021.4	2021-01-28	2021	4	T14	0	0	phase1	63	0	7	134233
2021.4	2021-01-26	2021	4	T21	0	0	buffer	278	0	7	134233
2021.4	2021-01-26	2021	4	T21	0	0	buffer	278	0	7	134233
2021.4	2021-01-26	2021	4	T22	0	0	buffer	278	0	7	134233
2021.4	2021-01-26	2021	4	T22	0	0	buffer	278	0	7	134233
2021.4	2021-01-26	2021	4	T23	0	0	buffer	278	0	7	134233
2021.4	2021-01-26	2021	4	T23	0	0	buffer	278	0	7	134233
2021.4	2021-01-26	2021	4	T24	0	0	buffer	278	0	7	134233
2021.4	2021-01-26	2021	4	T24	0	0	buffer	278	0	7	134233
2021.4	2021-01-26	2021	4	T25	0	0	buffer	278	0	7	134233
2021.4	2021-01-26	2021	4	T25	0	0	buffer	278	0	7	134233
2021.4	2021-01-26	2021	4	T26	0	0	buffer	278	0	7	134233
2021.4	2021-01-26	2021	4	T26	0	0	buffer	278	0	7	134233
2021.4	2021-01-26	2021	4	T27	0	0	buffer	278	0	7	134233
2021.4	2021-01-26	2021	4	T27	0	0	buffer	278	0	7	134233
2021.4	2021-01-26	2021	4	T28	0	0	buffer	278	0	7	134233
2021.4	2021-01-26	2021	4	T28	0	0	buffer	278	0	7	134233
2021.4	2021-01-26	2021	4	T29	0	0	buffer	278	0	7	134233
2021.4	2021-01-26	2021	4	T29	0	0	buffer	278	0	7	134233
2021.4	2021-01-26	2021	4	T30	0	0	buffer	278	0	7	134233
2021.4	2021-01-26	2021	4	T30	0	0	buffer	278	0	7	134233
2021.4	2021-01-26	2021	4	T31	0	0	buffer	278	0	7	134233
2021.4	2021-01-26	2021	4	T31	0	0	buffer	278	0	7	134233
2021.4	2021-01-26	2021	4	T32	0	0	buffer	278	0	7	134233
2021.4	2021-01-26	2021	4	T32	0	0	buffer	278	0	7	134233
2021.4	2021-01-26	2021	4	T1	0	0	phase1	63	0	14	134233
2021.4	2021-01-26	2021	4	T1	0	0	phase1	63	0	14	134233
2021.4	2021-01-26	2021	4	T10	0	0	phase1	63	0	7	134233
2021.4	2021-01-26	2021	4	T10	0	0	phase1	63	0	7	134233
2021.4	2021-01-26	2021	4	T11	0	0	phase1	63	0	7	134233
2021.4	2021-01-26	2021	4	T11	0	0	phase1	63	0	7	134233
2021.4	2021-01-26	2021	4	T12	0	0	phase1	63	0	7	134233
2021.4	2021-01-26	2021	4	T12	0	0	phase1	63	0	7	134233
2021.4	2021-01-26	2021	4	T13	0	0	phase1	63	0	7	134233
2021.4	2021-01-26	2021	4	T13	0	0	phase1	63	0	7	134233
2021.4	2021-01-26	2021	4	T14	0	0	phase1	63	0	7	134233
2021.4	2021-01-26	2021	4	T14	0	0	phase1	63	0	7	134233
2021.4	2021-01-26	2021	4	T39	0	0	buffer	278	0	7	134233
2021.4	2021-01-26	2021	4	T39	0	0	buffer	278	0	7	134233
2021.4	2021-01-28	2021	4	T44	0	0	buffer	278	0	7	134233
2021.4	2021-01-28	2021	4	T44	0	0	buffer	278	0	7	134233
2021.4	2021-01-28	2021	4	T45	0	0	buffer	278	0	7	134233
2021.4	2021-01-28	2021	4	T45	0	0	buffer	278	0	7	134233
2021.4	2021-01-28	2021	4	B1	0	0	buffer	278	0	7	134233
2021.4	2021-01-28	2021	4	B1	0	0	buffer	278	0	7	134233
2021.4	2021-01-28	2021	4	B2	0	0	buffer	278	0	7	134233
2021.4	2021-01-28	2021	4	B2	0	0	buffer	278	0	7	134233
2021.4	2021-01-28	2021	4	B3	0	0	buffer	278	0	7	134233
2021.4	2021-01-28	2021	4	B3	0	0	buffer	278	0	7	134233
2021.4	2021-01-26	2021	4	T45	0	0	buffer	278	0	7	134233
2021.4	2021-01-26	2021	4	T45	0	0	buffer	278	0	7	134233
2021.4	2021-01-26	2021	4	B1	0	0	buffer	278	0	7	134233
2021.4	2021-01-26	2021	4	B1	0	0	buffer	278	0	7	134233
2021.4	2021-01-26	2021	4	T2	0	0	buffer	278	0	7	134233
2021.4	2021-01-26	2021	4	T2	0	0	buffer	278	0	7	134233
2021.4	2021-01-26	2021	4	T3	0	0	buffer	278	0	7	134233
2021.4	2021-01-26	2021	4	T3	0	0	buffer	278	0	7	134233
2021.4	2021-01-26	2021	4	T4	0	0	buffer	278	0	7	134233
2021.4	2021-01-26	2021	4	T4	0	0	buffer	278	0	7	134233
2021.4	2021-01-26	2021	4	T5	0	0	buffer	278	0	7	134233
2021.4	2021-01-26	2021	4	T5	0	0	buffer	278	0	7	134233
2021.4	2021-01-26	2021	4	T6	0	0	buffer	278	0	7	134233
2021.4	2021-01-26	2021	4	T6	0	0	buffer	278	0	7	134233
2021.4	2021-01-26	2021	4	T38	0	0	buffer	278	0	7	134233
2021.4	2021-01-26	2021	4	T38	0	0	buffer	278	0	7	134233
2021.4	2021-01-26	2021	4	C7	0	0	control	278	0	7	134233
2021.4	2021-01-26	2021	4	C7	0	0	control	278	0	7	134233
2021.4	2021-01-26	2021	4	C8	1	0	control	278	0	7	134233
2021.4	2021-01-26	2021	4	C8	1	0	control	278	0	7	134233
2021.4	2021-01-26	2021	4	C9	0	0	control	278	0	7	134233
2021.4	2021-01-26	2021	4	C9	0	0	control	278	0	7	134233
2021.4	2021-01-26	2021	4	C10	0	0	control	278	0	7	134233
2021.4	2021-01-26	2021	4	C10	0	0	control	278	0	7	134233
2021.4	2021-01-26	2021	4	T17	0	0	buffer	278	0	7	134233
2021.4	2021-01-26	2021	4	T17	0	0	buffer	278	0	7	134233
2021.4	2021-01-26	2021	4	T18	0	0	buffer	278	0	7	134233
2021.4	2021-01-26	2021	4	T18	0	0	buffer	278	0	7	134233
2021.4	2021-01-26	2021	4	T19	0	0	buffer	278	0	7	134233
2021.4	2021-01-26	2021	4	T19	0	0	buffer	278	0	7	134233
2021.4	2021-01-26	2021	4	T20	0	0	buffer	278	0	7	134233
2021.4	2021-01-26	2021	4	T20	0	0	buffer	278	0	7	134233
2021.4	2021-01-26	2021	4	T34	0	0	buffer	278	0	7	134233
2021.4	2021-01-26	2021	4	T34	0	0	buffer	278	0	7	134233
2021.4	2021-01-26	2021	4	T35	0	0	buffer	278	0	7	134233
2021.4	2021-01-26	2021	4	T35	0	0	buffer	278	0	7	134233
2021.4	2021-01-26	2021	4	T36	0	0	buffer	278	0	7	134233
2021.4	2021-01-26	2021	4	T36	0	0	buffer	278	0	7	134233
2021.4	2021-01-26	2021	4	T37	0	0	buffer	278	0	7	134233
2021.4	2021-01-26	2021	4	T37	0	0	buffer	278	0	7	134233
2021.4	2021-01-26	2021	4	C5	0	0	control	278	0	7	134233
2021.4	2021-01-26	2021	4	C5	0	0	control	278	0	7	134233
2021.4	2021-01-26	2021	4	C6	0	0	control	278	0	7	134233
2021.4	2021-01-26	2021	4	C6	0	0	control	278	0	7	134233
2021.4	2021-01-26	2021	4	T43	0	0	buffer	278	0	7	134233
2021.4	2021-01-26	2021	4	T43	0	0	buffer	278	0	7	134233
2021.4	2021-01-26	2021	4	T44	0	0	buffer	278	0	7	134233
2021.4	2021-01-26	2021	4	T44	0	0	buffer	278	0	7	134233
2021.4	2021-01-26	2021	4	T40	0	0	buffer	278	0	7	134233
2021.4	2021-01-26	2021	4	T40	0	0	buffer	278	0	7	134233
2021.4	2021-01-26	2021	4	T42	0	0	buffer	278	0	7	134233
2021.4	2021-01-26	2021	4	T42	0	0	buffer	278	0	7	134233
2021.4	2021-01-26	2021	4	B3	0	0	buffer	278	0	7	134233
2021.4	2021-01-26	2021	4	B3	0	0	buffer	278	0	7	134233
2021.4	2021-01-26	2021	4	C3	0	0	control	278	0	7	134233
2021.4	2021-01-26	2021	4	C3	0	0	control	278	0	7	134233
2021.4	2021-01-26	2021	4	T33	0	0	buffer	278	0	7	134233
2021.4	2021-01-26	2021	4	T33	0	0	buffer	278	0	7	134233
2021.4	2021-01-26	2021	4	B2	0	0	buffer	278	0	7	134233
2021.4	2021-01-26	2021	4	B2	0	0	buffer	278	0	7	134233
2021.4	2021-01-26	2021	4	T41	0	0	buffer	278	0	7	134233
2021.4	2021-01-26	2021	4	T41	0	0	buffer	278	0	7	134233
2021.4	2021-01-26	2021	4	C2	0	0	control	278	0	7	134233
2021.4	2021-01-26	2021	4	C2	0	0	control	278	0	7	134233
2021.4	2021-01-26	2021	4	C4	0	0	control	278	0	7	134233
2021.4	2021-01-26	2021	4	C4	0	0	control	278	0	7	134233
2021.4	2021-01-26	2021	4	C1	0	0	control	278	0	7	134233
2021.4	2021-01-26	2021	4	C1	0	0	control	278	0	7	134233
2022.4	2022-01-25	2022	4	T38	8	7	buffer	278	0.875	7	276098
2022.4	2022-01-25	2022	4	T38	8	7	buffer	278	0.875	7	276098
2022.4	2022-01-25	2022	4	T38	8	7	buffer	278	0.875	7	276098
2022.4	2022-01-25	2022	4	T38	8	7	buffer	278	0.875	7	276098
2022.4	2022-01-25	2022	4	T38	8	7	buffer	278	0.875	7	276098
2022.4	2022-01-25	2022	4	T41	0	0	buffer	278	0	7	276098
2022.4	2022-01-25	2022	4	T41	0	0	buffer	278	0	7	276098
2022.4	2022-01-25	2022	4	T41	0	0	buffer	278	0	7	276098
2022.4	2022-01-25	2022	4	T41	0	0	buffer	278	0	7	276098
2022.4	2022-01-25	2022	4	T41	0	0	buffer	278	0	7	276098
2022.4	2022-01-25	2022	4	T22	0	0	phase3	142.2	0	7	276098
2022.4	2022-01-25	2022	4	T22	0	0	phase3	142.2	0	7	276098
2022.4	2022-01-25	2022	4	T22	0	0	phase3	142.2	0	7	276098
2022.4	2022-01-25	2022	4	T22	0	0	phase3	142.2	0	7	276098
2022.4	2022-01-25	2022	4	T22	0	0	phase3	142.2	0	7	276098
2022.4	2022-01-25	2022	4	T8	0	0	buffer	278	0	7	276098
2022.4	2022-01-25	2022	4	T8	0	0	buffer	278	0	7	276098
2022.4	2022-01-25	2022	4	T8	0	0	buffer	278	0	7	276098
2022.4	2022-01-25	2022	4	T8	0	0	buffer	278	0	7	276098
2022.4	2022-01-25	2022	4	T8	0	0	buffer	278	0	7	276098
2022.4	2022-01-25	2022	4	T9	0	0	buffer	278	0	7	276098
2022.4	2022-01-25	2022	4	T9	0	0	buffer	278	0	7	276098
2022.4	2022-01-25	2022	4	T9	0	0	buffer	278	0	7	276098
2022.4	2022-01-25	2022	4	T9	0	0	buffer	278	0	7	276098
2022.4	2022-01-25	2022	4	T9	0	0	buffer	278	0	7	276098
2022.4	2022-01-25	2022	4	T34	19	14	buffer	278	0.736842	7	276098
2022.4	2022-01-25	2022	4	T34	19	14	buffer	278	0.736842	7	276098
2022.4	2022-01-25	2022	4	T34	19	14	buffer	278	0.736842	7	276098
2022.4	2022-01-25	2022	4	T34	19	14	buffer	278	0.736842	7	276098
2022.4	2022-01-25	2022	4	T34	19	14	buffer	278	0.736842	7	276098
2022.4	2022-01-25	2022	4	T35	0	0	buffer	278	0	7	276098
2022.4	2022-01-25	2022	4	T35	0	0	buffer	278	0	7	276098
2022.4	2022-01-25	2022	4	T35	0	0	buffer	278	0	7	276098
2022.4	2022-01-25	2022	4	T35	0	0	buffer	278	0	7	276098
2022.4	2022-01-25	2022	4	T35	0	0	buffer	278	0	7	276098
2022.4	2022-01-25	2022	4	T36	6	6	buffer	278	1	7	276098
2022.4	2022-01-25	2022	4	T36	6	6	buffer	278	1	7	276098
2022.4	2022-01-25	2022	4	T36	6	6	buffer	278	1	7	276098
2022.4	2022-01-25	2022	4	T36	6	6	buffer	278	1	7	276098
2022.4	2022-01-25	2022	4	T36	6	6	buffer	278	1	7	276098
2022.4	2022-01-25	2022	4	T37	0	0	buffer	278	0	7	276098
2022.4	2022-01-25	2022	4	T37	0	0	buffer	278	0	7	276098
2022.4	2022-01-25	2022	4	T37	0	0	buffer	278	0	7	276098
2022.4	2022-01-25	2022	4	T37	0	0	buffer	278	0	7	276098
2022.4	2022-01-25	2022	4	T37	0	0	buffer	278	0	7	276098
2022.4	2022-01-25	2022	4	T14	0	0	phase1	63	0	7	276098
2022.4	2022-01-25	2022	4	T14	0	0	phase1	63	0	7	276098
2022.4	2022-01-25	2022	4	T14	0	0	phase1	63	0	7	276098
2022.4	2022-01-25	2022	4	T14	0	0	phase1	63	0	7	276098
2022.4	2022-01-25	2022	4	T14	0	0	phase1	63	0	7	276098
2022.4	2022-01-25	2022	4	C2	0	0	control	278	0	7	276098
2022.4	2022-01-25	2022	4	C2	0	0	control	278	0	7	276098
2022.4	2022-01-25	2022	4	C2	0	0	control	278	0	7	276098
2022.4	2022-01-25	2022	4	C2	0	0	control	278	0	7	276098
2022.4	2022-01-25	2022	4	C2	0	0	control	278	0	7	276098
2022.4	2022-01-25	2022	4	C3	0	0	control	278	0	7	276098
2022.4	2022-01-25	2022	4	C3	0	0	control	278	0	7	276098
2022.4	2022-01-25	2022	4	C3	0	0	control	278	0	7	276098
2022.4	2022-01-25	2022	4	C3	0	0	control	278	0	7	276098
2022.4	2022-01-25	2022	4	C3	0	0	control	278	0	7	276098
2022.4	2022-01-25	2022	4	T39	0	0	buffer	278	0	7	276098
2022.4	2022-01-25	2022	4	T39	0	0	buffer	278	0	7	276098
2022.4	2022-01-25	2022	4	T39	0	0	buffer	278	0	7	276098
2022.4	2022-01-25	2022	4	T39	0	0	buffer	278	0	7	276098
2022.4	2022-01-25	2022	4	T39	0	0	buffer	278	0	7	276098
2022.4	2022-01-25	2022	4	T40	0	0	buffer	278	0	7	276098
2022.4	2022-01-25	2022	4	T40	0	0	buffer	278	0	7	276098
2022.4	2022-01-25	2022	4	T40	0	0	buffer	278	0	7	276098
2022.4	2022-01-25	2022	4	T40	0	0	buffer	278	0	7	276098
2022.4	2022-01-25	2022	4	T40	0	0	buffer	278	0	7	276098
2022.4	2022-01-25	2022	4	T4	0	0	buffer	278	0	7	276098
2022.4	2022-01-25	2022	4	T4	0	0	buffer	278	0	7	276098
2022.4	2022-01-25	2022	4	T4	0	0	buffer	278	0	7	276098
2022.4	2022-01-25	2022	4	T4	0	0	buffer	278	0	7	276098
2022.4	2022-01-25	2022	4	T4	0	0	buffer	278	0	7	276098
2022.4	2022-01-25	2022	4	T5	0	0	buffer	278	0	7	276098
2022.4	2022-01-25	2022	4	T5	0	0	buffer	278	0	7	276098
2022.4	2022-01-25	2022	4	T5	0	0	buffer	278	0	7	276098
2022.4	2022-01-25	2022	4	T5	0	0	buffer	278	0	7	276098
2022.4	2022-01-25	2022	4	T5	0	0	buffer	278	0	7	276098
2022.4	2022-01-25	2022	4	T6	0	0	buffer	278	0	7	276098
2022.4	2022-01-25	2022	4	T6	0	0	buffer	278	0	7	276098
2022.4	2022-01-25	2022	4	T6	0	0	buffer	278	0	7	276098
2022.4	2022-01-25	2022	4	T6	0	0	buffer	278	0	7	276098
2022.4	2022-01-25	2022	4	T6	0	0	buffer	278	0	7	276098
2022.4	2022-01-25	2022	4	T7	0	0	buffer	278	0	7	276098
2022.4	2022-01-25	2022	4	T7	0	0	buffer	278	0	7	276098
2022.4	2022-01-25	2022	4	T7	0	0	buffer	278	0	7	276098
2022.4	2022-01-25	2022	4	T7	0	0	buffer	278	0	7	276098
2022.4	2022-01-25	2022	4	T7	0	0	buffer	278	0	7	276098
2022.4	2022-01-25	2022	4	T1	0	0	phase1	63	0	14	276098
2022.4	2022-01-25	2022	4	T1	0	0	phase1	63	0	14	276098
2022.4	2022-01-25	2022	4	T1	0	0	phase1	63	0	14	276098
2022.4	2022-01-25	2022	4	T1	0	0	phase1	63	0	14	276098
2022.4	2022-01-25	2022	4	T1	0	0	phase1	63	0	14	276098
2022.4	2022-01-25	2022	4	T10	0	0	phase1	63	0	7	276098
2022.4	2022-01-25	2022	4	T10	0	0	phase1	63	0	7	276098
2022.4	2022-01-25	2022	4	T10	0	0	phase1	63	0	7	276098
2022.4	2022-01-25	2022	4	T10	0	0	phase1	63	0	7	276098
2022.4	2022-01-25	2022	4	T10	0	0	phase1	63	0	7	276098
2022.4	2022-01-25	2022	4	T11	0	0	phase1	63	0	7	276098
2022.4	2022-01-25	2022	4	T11	0	0	phase1	63	0	7	276098
2022.4	2022-01-25	2022	4	T11	0	0	phase1	63	0	7	276098
2022.4	2022-01-25	2022	4	T11	0	0	phase1	63	0	7	276098
2022.4	2022-01-25	2022	4	T11	0	0	phase1	63	0	7	276098
2022.4	2022-01-25	2022	4	T12	0	0	phase1	63	0	7	276098
2022.4	2022-01-25	2022	4	T12	0	0	phase1	63	0	7	276098
2022.4	2022-01-25	2022	4	T12	0	0	phase1	63	0	7	276098
2022.4	2022-01-25	2022	4	T12	0	0	phase1	63	0	7	276098
2022.4	2022-01-25	2022	4	T12	0	0	phase1	63	0	7	276098
2022.4	2022-01-25	2022	4	T13	0	0	phase1	63	0	7	276098
2022.4	2022-01-25	2022	4	T13	0	0	phase1	63	0	7	276098
2022.4	2022-01-25	2022	4	T13	0	0	phase1	63	0	7	276098
2022.4	2022-01-25	2022	4	T13	0	0	phase1	63	0	7	276098
2022.4	2022-01-25	2022	4	T13	0	0	phase1	63	0	7	276098
2022.4	2022-01-25	2022	4	C1	0	0	control	278	0	7	276098
2022.4	2022-01-25	2022	4	C1	0	0	control	278	0	7	276098
2022.4	2022-01-25	2022	4	C1	0	0	control	278	0	7	276098
2022.4	2022-01-25	2022	4	C1	0	0	control	278	0	7	276098
2022.4	2022-01-25	2022	4	C1	0	0	control	278	0	7	276098
2022.4	2022-01-25	2022	4	T31	0	0	phase3	142.2	0	7	276098
2022.4	2022-01-25	2022	4	T31	0	0	phase3	142.2	0	7	276098
2022.4	2022-01-25	2022	4	T31	0	0	phase3	142.2	0	7	276098
2022.4	2022-01-25	2022	4	T31	0	0	phase3	142.2	0	7	276098
2022.4	2022-01-25	2022	4	T31	0	0	phase3	142.2	0	7	276098
2022.4	2022-01-25	2022	4	T32	0	0	phase3	142.2	0	7	276098
2022.4	2022-01-25	2022	4	T32	0	0	phase3	142.2	0	7	276098
2022.4	2022-01-25	2022	4	T32	0	0	phase3	142.2	0	7	276098
2022.4	2022-01-25	2022	4	T32	0	0	phase3	142.2	0	7	276098
2022.4	2022-01-25	2022	4	T32	0	0	phase3	142.2	0	7	276098
2022.4	2022-01-25	2022	4	C4	0	0	control	278	0	7	276098
2022.4	2022-01-25	2022	4	C4	0	0	control	278	0	7	276098
2022.4	2022-01-25	2022	4	C4	0	0	control	278	0	7	276098
2022.4	2022-01-25	2022	4	C4	0	0	control	278	0	7	276098
2022.4	2022-01-25	2022	4	C4	0	0	control	278	0	7	276098
2022.4	2022-01-25	2022	4	C5	0	0	control	278	0	7	276098
2022.4	2022-01-25	2022	4	C5	0	0	control	278	0	7	276098
2022.4	2022-01-25	2022	4	C5	0	0	control	278	0	7	276098
2022.4	2022-01-25	2022	4	C5	0	0	control	278	0	7	276098
2022.4	2022-01-25	2022	4	C5	0	0	control	278	0	7	276098
2022.4	2022-01-25	2022	4	C6	0	0	control	278	0	7	276098
2022.4	2022-01-25	2022	4	C6	0	0	control	278	0	7	276098
2022.4	2022-01-25	2022	4	C6	0	0	control	278	0	7	276098
2022.4	2022-01-25	2022	4	C6	0	0	control	278	0	7	276098
2022.4	2022-01-25	2022	4	C6	0	0	control	278	0	7	276098
2022.4	2022-01-25	2022	4	T42	0	0	buffer	278	0	7	276098
2022.4	2022-01-25	2022	4	T42	0	0	buffer	278	0	7	276098
2022.4	2022-01-25	2022	4	T42	0	0	buffer	278	0	7	276098
2022.4	2022-01-25	2022	4	T42	0	0	buffer	278	0	7	276098
2022.4	2022-01-25	2022	4	T42	0	0	buffer	278	0	7	276098
2022.4	2022-01-25	2022	4	T43	0	0	buffer	278	0	7	276098
2022.4	2022-01-25	2022	4	T43	0	0	buffer	278	0	7	276098
2022.4	2022-01-25	2022	4	T43	0	0	buffer	278	0	7	276098
2022.4	2022-01-25	2022	4	T43	0	0	buffer	278	0	7	276098
2022.4	2022-01-25	2022	4	T43	0	0	buffer	278	0	7	276098
2022.4	2022-01-25	2022	4	T44	0	0	buffer	278	0	7	276098
2022.4	2022-01-25	2022	4	T44	0	0	buffer	278	0	7	276098
2022.4	2022-01-25	2022	4	T44	0	0	buffer	278	0	7	276098
2022.4	2022-01-25	2022	4	T44	0	0	buffer	278	0	7	276098
2022.4	2022-01-25	2022	4	T44	0	0	buffer	278	0	7	276098
2022.4	2022-01-25	2022	4	T45	0	0	buffer	278	0	7	276098
2022.4	2022-01-25	2022	4	T45	0	0	buffer	278	0	7	276098
2022.4	2022-01-25	2022	4	T45	0	0	buffer	278	0	7	276098
2022.4	2022-01-25	2022	4	T45	0	0	buffer	278	0	7	276098
2022.4	2022-01-25	2022	4	T45	0	0	buffer	278	0	7	276098
2022.4	2022-01-25	2022	4	B1	0	0	buffer	278	0	7	276098
2022.4	2022-01-25	2022	4	B1	0	0	buffer	278	0	7	276098
2022.4	2022-01-25	2022	4	B1	0	0	buffer	278	0	7	276098
2022.4	2022-01-25	2022	4	B1	0	0	buffer	278	0	7	276098
2022.4	2022-01-25	2022	4	B1	0	0	buffer	278	0	7	276098
2022.4	2022-01-25	2022	4	B2	0	0	buffer	278	0	7	276098
2022.4	2022-01-25	2022	4	B2	0	0	buffer	278	0	7	276098
2022.4	2022-01-25	2022	4	B2	0	0	buffer	278	0	7	276098
2022.4	2022-01-25	2022	4	B2	0	0	buffer	278	0	7	276098
2022.4	2022-01-25	2022	4	B2	0	0	buffer	278	0	7	276098
2022.4	2022-01-25	2022	4	B3	0	0	buffer	278	0	7	276098
2022.4	2022-01-25	2022	4	B3	0	0	buffer	278	0	7	276098
2022.4	2022-01-25	2022	4	B3	0	0	buffer	278	0	7	276098
2022.4	2022-01-25	2022	4	B3	0	0	buffer	278	0	7	276098
2022.4	2022-01-25	2022	4	B3	0	0	buffer	278	0	7	276098
2022.4	2022-01-25	2022	4	T30	0	0	phase3	142.2	0	7	276098
2022.4	2022-01-25	2022	4	T30	0	0	phase3	142.2	0	7	276098
2022.4	2022-01-25	2022	4	T30	0	0	phase3	142.2	0	7	276098
2022.4	2022-01-25	2022	4	T30	0	0	phase3	142.2	0	7	276098
2022.4	2022-01-25	2022	4	T30	0	0	phase3	142.2	0	7	276098
2022.4	2022-01-25	2022	4	T2	0	0	phase2	117.7	0	7	276098
2022.4	2022-01-25	2022	4	T2	0	0	phase2	117.7	0	7	276098
2022.4	2022-01-25	2022	4	T2	0	0	phase2	117.7	0	7	276098
2022.4	2022-01-25	2022	4	T2	0	0	phase2	117.7	0	7	276098
2022.4	2022-01-25	2022	4	T2	0	0	phase2	117.7	0	7	276098
2022.4	2022-01-25	2022	4	T23	0	0	phase3	142.2	0	7	276098
2022.4	2022-01-25	2022	4	T23	0	0	phase3	142.2	0	7	276098
2022.4	2022-01-25	2022	4	T23	0	0	phase3	142.2	0	7	276098
2022.4	2022-01-25	2022	4	T23	0	0	phase3	142.2	0	7	276098
2022.4	2022-01-25	2022	4	T23	0	0	phase3	142.2	0	7	276098
2022.4	2022-01-25	2022	4	T33	0	0	phase3	142.2	0	7	276098
2022.4	2022-01-25	2022	4	T33	0	0	phase3	142.2	0	7	276098
2022.4	2022-01-25	2022	4	T33	0	0	phase3	142.2	0	7	276098
2022.4	2022-01-25	2022	4	T33	0	0	phase3	142.2	0	7	276098
2022.4	2022-01-25	2022	4	T33	0	0	phase3	142.2	0	7	276098
2022.4	2022-01-25	2022	4	T3	0	0	phase3	142.2	0	7	276098
2022.4	2022-01-25	2022	4	T3	0	0	phase3	142.2	0	7	276098
2022.4	2022-01-25	2022	4	T3	0	0	phase3	142.2	0	7	276098
2022.4	2022-01-25	2022	4	T3	0	0	phase3	142.2	0	7	276098
2022.4	2022-01-25	2022	4	T3	0	0	phase3	142.2	0	7	276098
2022.4	2022-01-25	2022	4	T26	0	0	phase3	142.2	0	7	276098
2022.4	2022-01-25	2022	4	T26	0	0	phase3	142.2	0	7	276098
2022.4	2022-01-25	2022	4	T26	0	0	phase3	142.2	0	7	276098
2022.4	2022-01-25	2022	4	T26	0	0	phase3	142.2	0	7	276098
2022.4	2022-01-25	2022	4	T26	0	0	phase3	142.2	0	7	276098
2022.4	2022-01-25	2022	4	T27	0	0	phase3	142.2	0	7	276098
2022.4	2022-01-25	2022	4	T27	0	0	phase3	142.2	0	7	276098
2022.4	2022-01-25	2022	4	T27	0	0	phase3	142.2	0	7	276098
2022.4	2022-01-25	2022	4	T27	0	0	phase3	142.2	0	7	276098
2022.4	2022-01-25	2022	4	T27	0	0	phase3	142.2	0	7	276098
2022.4	2022-01-25	2022	4	T24	0	0	phase3	142.2	0	7	276098
2022.4	2022-01-25	2022	4	T24	0	0	phase3	142.2	0	7	276098
2022.4	2022-01-25	2022	4	T24	0	0	phase3	142.2	0	7	276098
2022.4	2022-01-25	2022	4	T24	0	0	phase3	142.2	0	7	276098
2022.4	2022-01-25	2022	4	T24	0	0	phase3	142.2	0	7	276098
2022.4	2022-01-25	2022	4	T25	0	0	phase3	142.2	0	7	276098
2022.4	2022-01-25	2022	4	T25	0	0	phase3	142.2	0	7	276098
2022.4	2022-01-25	2022	4	T25	0	0	phase3	142.2	0	7	276098
2022.4	2022-01-25	2022	4	T25	0	0	phase3	142.2	0	7	276098
2022.4	2022-01-25	2022	4	T25	0	0	phase3	142.2	0	7	276098
2022.4	2022-01-25	2022	4	T21	0	0	phase2	117.7	0	7	276098
2022.4	2022-01-25	2022	4	T21	0	0	phase2	117.7	0	7	276098
2022.4	2022-01-25	2022	4	T21	0	0	phase2	117.7	0	7	276098
2022.4	2022-01-25	2022	4	T21	0	0	phase2	117.7	0	7	276098
2022.4	2022-01-25	2022	4	T21	0	0	phase2	117.7	0	7	276098
2022.4	2022-01-25	2022	4	C9	0	0	control	278	0	7	276098
2022.4	2022-01-25	2022	4	C9	0	0	control	278	0	7	276098
2022.4	2022-01-25	2022	4	C9	0	0	control	278	0	7	276098
2022.4	2022-01-25	2022	4	C9	0	0	control	278	0	7	276098
2022.4	2022-01-25	2022	4	C9	0	0	control	278	0	7	276098
2022.4	2022-01-25	2022	4	T28	0	0	phase3	142.2	0	7	276098
2022.4	2022-01-25	2022	4	T28	0	0	phase3	142.2	0	7	276098
2022.4	2022-01-25	2022	4	T28	0	0	phase3	142.2	0	7	276098
2022.4	2022-01-25	2022	4	T28	0	0	phase3	142.2	0	7	276098
2022.4	2022-01-25	2022	4	T28	0	0	phase3	142.2	0	7	276098
2022.4	2022-01-25	2022	4	T29	0	0	phase3	142.2	0	7	276098
2022.4	2022-01-25	2022	4	T29	0	0	phase3	142.2	0	7	276098
2022.4	2022-01-25	2022	4	T29	0	0	phase3	142.2	0	7	276098
2022.4	2022-01-25	2022	4	T29	0	0	phase3	142.2	0	7	276098
2022.4	2022-01-25	2022	4	T29	0	0	phase3	142.2	0	7	276098
2022.4	2022-01-25	2022	4	C8	0	0	control	278	0	7	276098
2022.4	2022-01-25	2022	4	C8	0	0	control	278	0	7	276098
2022.4	2022-01-25	2022	4	C8	0	0	control	278	0	7	276098
2022.4	2022-01-25	2022	4	C8	0	0	control	278	0	7	276098
2022.4	2022-01-25	2022	4	C8	0	0	control	278	0	7	276098
2022.4	2022-01-25	2022	4	T16	0	0	phase2	117.7	0	7	276098
2022.4	2022-01-25	2022	4	T16	0	0	phase2	117.7	0	7	276098
2022.4	2022-01-25	2022	4	T16	0	0	phase2	117.7	0	7	276098
2022.4	2022-01-25	2022	4	T16	0	0	phase2	117.7	0	7	276098
2022.4	2022-01-25	2022	4	T16	0	0	phase2	117.7	0	7	276098
2022.4	2022-01-25	2022	4	C10	0	0	control	278	0	7	276098
2022.4	2022-01-25	2022	4	C10	0	0	control	278	0	7	276098
2022.4	2022-01-25	2022	4	C10	0	0	control	278	0	7	276098
2022.4	2022-01-25	2022	4	C10	0	0	control	278	0	7	276098
2022.4	2022-01-25	2022	4	C10	0	0	control	278	0	7	276098
2022.4	2022-01-25	2022	4	C7	0	0	control	278	0	7	276098
2022.4	2022-01-25	2022	4	C7	0	0	control	278	0	7	276098
2022.4	2022-01-25	2022	4	C7	0	0	control	278	0	7	276098
2022.4	2022-01-25	2022	4	C7	0	0	control	278	0	7	276098
2022.4	2022-01-25	2022	4	C7	0	0	control	278	0	7	276098
2022.4	2022-01-25	2022	4	T20	0	0	phase2	117.7	0	7	276098
2022.4	2022-01-25	2022	4	T20	0	0	phase2	117.7	0	7	276098
2022.4	2022-01-25	2022	4	T20	0	0	phase2	117.7	0	7	276098
2022.4	2022-01-25	2022	4	T20	0	0	phase2	117.7	0	7	276098
2022.4	2022-01-25	2022	4	T20	0	0	phase2	117.7	0	7	276098
2022.4	2022-01-25	2022	4	T17	0	0	phase2	117.7	0	7	276098
2022.4	2022-01-25	2022	4	T17	0	0	phase2	117.7	0	7	276098
2022.4	2022-01-25	2022	4	T17	0	0	phase2	117.7	0	7	276098
2022.4	2022-01-25	2022	4	T17	0	0	phase2	117.7	0	7	276098
2022.4	2022-01-25	2022	4	T17	0	0	phase2	117.7	0	7	276098
2022.4	2022-01-25	2022	4	T19	0	0	phase2	117.7	0	7	276098
2022.4	2022-01-25	2022	4	T19	0	0	phase2	117.7	0	7	276098
2022.4	2022-01-25	2022	4	T19	0	0	phase2	117.7	0	7	276098
2022.4	2022-01-25	2022	4	T19	0	0	phase2	117.7	0	7	276098
2022.4	2022-01-25	2022	4	T19	0	0	phase2	117.7	0	7	276098
2022.4	2022-01-25	2022	4	T15	0	0	phase2	117.7	0	7	276098
2022.4	2022-01-25	2022	4	T15	0	0	phase2	117.7	0	7	276098
2022.4	2022-01-25	2022	4	T15	0	0	phase2	117.7	0	7	276098
2022.4	2022-01-25	2022	4	T15	0	0	phase2	117.7	0	7	276098
2022.4	2022-01-25	2022	4	T15	0	0	phase2	117.7	0	7	276098
2022.4	2022-01-25	2022	4	T18	0	0	phase2	117.7	0	7	276098
2022.4	2022-01-25	2022	4	T18	0	0	phase2	117.7	0	7	276098
2022.4	2022-01-25	2022	4	T18	0	0	phase2	117.7	0	7	276098
2022.4	2022-01-25	2022	4	T18	0	0	phase2	117.7	0	7	276098
2022.4	2022-01-25	2022	4	T18	0	0	phase2	117.7	0	7	276098
2018.5	2018-02-02	2018	5	T30	0	0	baseline	278	0	7	NA
2018.5	2018-02-02	2018	5	T31	0	0	baseline	278	0	7	NA
2018.5	2018-02-02	2018	5	T32	0	0	baseline	278	0	7	NA
2018.5	2018-02-02	2018	5	T33	0	0	baseline	278	0	7	NA
2018.5	2018-02-02	2018	5	T34	0	0	baseline	278	0	7	NA
2018.5	2018-02-02	2018	5	T35	0	0	baseline	278	0	7	NA
2018.5	2018-02-02	2018	5	T36	0	0	baseline	278	0	7	NA
2018.5	2018-02-02	2018	5	T37	0	0	baseline	278	0	7	NA
2018.5	2018-02-02	2018	5	T38	0	0	baseline	278	0	7	NA
2018.5	2018-02-02	2018	5	T39	0	0	baseline	278	0	7	NA
2018.5	2018-02-02	2018	5	T40	0	0	baseline	278	0	7	NA
2018.5	2018-02-02	2018	5	T41	0	0	baseline	278	0	7	NA
2018.5	2018-02-02	2018	5	T42	0	0	baseline	278	0	7	NA
2018.5	2018-02-02	2018	5	T43	0	0	baseline	278	0	7	NA
2018.5	2018-02-02	2018	5	T44	0	0	baseline	278	0	7	NA
2018.5	2018-02-02	2018	5	T45	0	0	baseline	278	0	7	NA
2018.5	2018-02-02	2018	5	B1	0	0	buffer	278	0	17	NA
2018.5	2018-02-02	2018	5	B2	0	0	buffer	278	0	7	NA
2018.5	2018-02-02	2018	5	B3	0	0	buffer	278	0	7	NA
2018.5	2018-02-02	2018	5	C1	0	0	control	278	0	7	NA
2018.5	2018-02-02	2018	5	C2	0	0	control	278	0	7	NA
2018.5	2018-02-02	2018	5	C3	0	0	control	278	0	7	NA
2018.5	2018-02-02	2018	5	C4	0	0	control	278	0	7	NA
2018.5	2018-02-02	2018	5	C5	0	0	control	278	0	7	NA
2018.5	2018-02-02	2018	5	C6	0	0	control	278	0	7	NA
2018.5	2018-02-02	2018	5	C7	0	0	control	278	0	7	NA
2018.5	2018-02-02	2018	5	C8	0	0	control	278	0	7	NA
2018.5	2018-02-02	2018	5	C9	0	0	control	278	0	7	NA
2018.5	2018-02-02	2018	5	C10	0	0	control	278	0	7	NA
2019.5	2019-01-30	2019	5	T1	0	0	baseline	278	0	7	NA
2019.5	2019-01-30	2019	5	T2	0	0	baseline	278	0	7	NA
2019.5	2019-01-30	2019	5	T3	0	0	baseline	278	0	7	NA
2019.5	2019-01-30	2019	5	T4	0	0	baseline	278	0	7	NA
2019.5	2019-01-30	2019	5	T5	0	0	baseline	278	0	7	NA
2019.5	2019-01-30	2019	5	T6	0	0	baseline	278	0	7	NA
2019.5	2019-01-30	2019	5	T7	0	0	baseline	278	0	7	NA
2019.5	2019-01-30	2019	5	T8	0	0	baseline	278	0	7	NA
2019.5	2019-01-30	2019	5	T9	0	0	baseline	278	0	7	NA
2019.5	2019-01-30	2019	5	T10	0	0	baseline	278	0	7	NA
2019.5	2019-01-30	2019	5	T11	0	0	baseline	278	0	7	NA
2019.5	2019-01-30	2019	5	T12	0	0	baseline	278	0	7	NA
2019.5	2019-01-30	2019	5	T13	0	0	baseline	278	0	7	NA
2019.5	2019-01-30	2019	5	T14	0	0	baseline	278	0	7	NA
2019.5	2019-01-30	2019	5	T15	0	0	baseline	278	0	7	NA
2019.5	2019-01-30	2019	5	T16	0	0	baseline	278	0	7	NA
2019.5	2019-01-30	2019	5	T17	0	0	baseline	278	0	7	NA
2019.5	2019-01-30	2019	5	T18	0	0	baseline	278	0	7	NA
2019.5	2019-01-30	2019	5	T19	0	0	baseline	278	0	7	NA
2019.5	2019-01-30	2019	5	T20	0	0	baseline	278	0	7	NA
2019.5	2019-01-30	2019	5	T21	0	0	baseline	278	0	7	NA
2019.5	2019-01-30	2019	5	T22	0	0	baseline	278	0	7	NA
2019.5	2019-01-30	2019	5	T23	0	0	baseline	278	0	7	NA
2019.5	2019-01-30	2019	5	T24	0	0	baseline	278	0	7	NA
2019.5	2019-01-30	2019	5	T26	0	0	baseline	278	0	7	NA
2019.5	2019-01-30	2019	5	T27	0	0	baseline	278	0	7	NA
2019.5	2019-01-30	2019	5	T28	0	0	baseline	278	0	7	NA
2019.5	2019-01-30	2019	5	T29	0	0	baseline	278	0	7	NA
2019.5	2019-01-30	2019	5	T30	0	0	baseline	278	0	7	NA
2019.5	2019-01-30	2019	5	T31	0	0	baseline	278	0	7	NA
2019.5	2019-01-30	2019	5	T32	0	0	baseline	278	0	7	NA
2019.5	2019-01-30	2019	5	T33	0	0	baseline	278	0	7	NA
2019.5	2019-01-30	2019	5	T34	0	0	baseline	278	0	7	NA
2019.5	2019-01-30	2019	5	T35	1	0	baseline	278	0	7	NA
2019.5	2019-01-30	2019	5	T36	0	0	baseline	278	0	7	NA
2019.5	2019-01-30	2019	5	T37	0	0	baseline	278	0	7	NA
2019.5	2019-01-30	2019	5	T38	0	0	baseline	278	0	7	NA
[truncated: 35,035 more rows]

## Sheet: meta_data
Sheet	column	Description
release_data	-	sheet containing the data of release of sterile male
	year_week	combined epidemiologic week number and year
	facet_year	numeric year
	facet_week	numeric epidemiological week number
	total_release	total number of sterile males released
	phase	corresponding release phase of the sterile male (period and area)
	released_ha	number of released sterile males per hectares
	date	complete date of the observation
bg_data	-	sheet containing the data of captured mosquitoes, meaning all sterile males and wild mosquitoes
	facet_year	numeric year
	facet_week	numeric epidemiological week number
	year_week	combined epidemiologic week number and year
	cluster	initial division of the areas, without considering the release period
	phase	corresponding release phase of the sterile male (period and area)
	trap_ID	BG-Sentinel trap unique identification in the field - it also corresponds to the trap station (BG-Sentinel + ovitrap)
	a_type	type of adult recaptured (wild)
	sex	sex of the mosquito captured
	ATD	adult/trap/day - entomological index for adults considering the number of days collecting for each trap
	total_collected	number of insects collected
ovitrap_data	-	sheet containing the data of eggs collected from the field, and larvae obtained from those eggs.
	year_week	combined epidemiologic week number and year
	date	complete date of the observation
	facet_year	numeric year
	facet_week	numeric epidemiological week number
	trap_id	ovitrap unique identification in the field - it also corresponds to the trap station (BG-Sentinel + ovitrap)
	total_eggs	total number of eggs captured
	total_larvae	total number of larvae obtained after hatching process
	phase	corresponding release phase of the sterile male (period and area)
	area	site of the area in hectares
	hatch_rate	number of total_larvae divide by the total ninkknumber of larvae
	days_collected	number of days each trap stayed in the field
	total_release	number of released sterile males
